# Supplementary material for: Structure–function relationships in aryl diazirines reveal optimal design features to maximize C–H insertion
Source: Chem Sci. 2021 Aug 10;12(36):12138–48. doi: 10.1039/d1sc03631a (PMC8457397; doi:10.1039/d1sc03631a)
Supplement: SC-012-D1SC03631A-s002 [file SC-012-D1SC03631A-s002.xyz]

E=-3284.985966417473 Eh
H=-3284.86110065 Eh
G=-3284.91205550 Eh
18
0 1
  C   -0.12887517630692      1.34604370987188     -0.66660618851709
  C   -1.51184560919615      1.22479225290909     -0.56936436492193
  C   -2.05596376535028      0.03975207922546     -0.06612058336014
  C   -1.23548801981453     -1.00805970688025      0.34824443139984
  C   0.15197392668574     -0.86388284137161      0.27966320516498
  C   0.72694310050053      0.31382045172933     -0.23189821718069
  C   2.16958703679926      0.48951278547244     -0.44969922454355
  C   3.16508967551258     -0.60623277540594     -0.16720557746906
  F   3.07201994123966     -1.22923843586372      1.00056683958526
  F   4.40298383506285     -0.16934563142544     -0.26049803311622
  F   2.97630081168526     -1.52357275229473     -1.10112031389015
  N   2.68876419715879      1.57837822973828      1.21057003833077
  N   2.80426152345770      2.07049566834942      0.18741944895102
  H   -2.15673951533442      2.02612779728648     -0.89619126032428
  H   0.29793460910416      2.24956596806414     -1.07834280616604
  H   0.77345456541927     -1.67653183746631      0.61991077041584
  H   -1.66734130888752     -1.91901837245509      0.73360553615999
  Br  -3.94317606773597     -0.14596242948342      0.05013624948146
