# Supplementary material for: Structure–function relationships in aryl diazirines reveal optimal design features to maximize C–H insertion
Source: Chem Sci. 2021 Aug 10;12(36):12138–48. doi: 10.1039/d1sc03631a (PMC8457397; doi:10.1039/d1sc03631a)
Supplement: SC-012-D1SC03631A-s003 [file SC-012-D1SC03631A-s003.xyz]

E=-3285.029237091128 Eh
H=-3284.90108075 Eh
G=-3284.95123612 Eh
18
0 1
  C   -0.11303430208378      1.47645284087888     -0.00007916854698
  C   -1.50064616719237      1.32900086715123     -0.00005033339960
  C   -2.05222739940896      0.04911737757815      0.00001480875694
  C   -1.23276065277935     -1.07798657869171      0.00005107551652
  C   0.15450044415176     -0.92175549027094      0.00002106751238
  C   0.73325771664886      0.35659964967274     -0.00004339473460
  C   2.21070778036645      0.55178596289190     -0.00007925723799
  C   3.15933244798565     -0.61624117706597      0.00004332198613
  F   2.98468306901063     -1.38030704088186      1.06340788076391
  F   4.40962135486166     -0.21025384669371      0.00002659594432
  F   2.98472033853380     -1.38050122077640     -1.06318909975742
  N   2.76650055009801      1.80815566498999      0.60672422071035
  N   2.76648972832815      1.80801869299251     -0.60717796316557
  H   -2.13816721364026      2.19983575706594     -0.00007797968023
  H   0.29565070344121      2.47560458238695     -0.00012850386498
  H   0.76708426492328     -1.80877716011530      0.00004896312313
  H   -1.66416752606981     -2.06723021096726      0.00010133642163
  Br  -3.94128538717493     -0.16095950014513      0.00005441965207
