# Supplementary material for: Structure–function relationships in aryl diazirines reveal optimal design features to maximize C–H insertion
Source: Chem Sci. 2021 Aug 10;12(36):12138–48. doi: 10.1039/d1sc03631a (PMC8457397; doi:10.1039/d1sc03631a)
Supplement: SC-012-D1SC03631A-s005 [file SC-012-D1SC03631A-s005.xyz]

E=-2988.439113019298 Eh
H=-2988.28897169 Eh
G=-2988.33441746 Eh
18
0 1
  C   -0.84098466336080     -1.15191790636924     -0.00023740420722
  C   0.55360906893072     -1.18668005041907     -0.00012647178958
  C   1.26859454059270      0.01082424352997      0.00010294518951
  C   0.60476033803341      1.23497269640027      0.00021965279265
  C   -0.79251714852212      1.25608172907595      0.00010655506755
  C   -1.53842763718789      0.06826667402706     -0.00012143541164
  C   -3.02853382161998      0.10442814550168     -0.00023527587661
  N   -3.73048814342018     -1.07985039170513      0.60863013746624
  N   -3.73038983826345     -1.07964907314737     -0.60960520936033
  H   1.07358934843834     -2.13265176827546     -0.00021696955998
  H   -1.37759915630825     -2.08861428739339     -0.00041454228088
  H   -1.28811478782127      2.21525624181147      0.00019989807870
  H   1.16247099577537      2.15919842143360      0.00039699495647
  Br  3.17115110890925     -0.02878224616314      0.00026094514544
  C   -3.78329392644711      1.40634850307921     -0.00008604843385
  H   -3.54663359846203      1.99880008434629      0.88560064751137
  H   -3.54657665623168      1.99903525713163     -0.88560055832268
  H   -4.85484876303503      1.21376008713566     -0.00014586096515
