# Supplementary material for: Structure–function relationships in aryl diazirines reveal optimal design features to maximize C–H insertion
Source: Chem Sci. 2021 Aug 10;12(36):12138–48. doi: 10.1039/d1sc03631a (PMC8457397; doi:10.1039/d1sc03631a)
Supplement: SC-012-D1SC03631A-s006 [file SC-012-D1SC03631A-s006.xyz]

E=-3408.270133128146 Eh
H=-3408.16331806 Eh
G=-3408.20976126 Eh
15
0 1
  C   0.47540206636419      1.22951205130453     -0.51276241970579
  C   -0.91120564431520      1.19096777048996     -0.41600511132672
  C   -1.53812126309350     -0.00744172466601     -0.05846827724791
  C   -0.79312536288590     -1.15400726117770      0.20526626851187
  C   0.60142630585686     -1.10271579782107      0.12381904450952
  C   1.25307537493795      0.08651493460672     -0.23250704322517
  C   2.70701685924989      0.17246314080740     -0.47439839544393
  N   3.21794156692158      1.30901625545643      1.16603907050513
  N   3.48273685181536      1.61321604261681      0.08134286139885
  H   -1.49807457696095      2.07198053758027     -0.62644965992814
  H   0.95969495749058      2.15047878221864     -0.80416554383319
  H   1.17239842416802     -1.99294503958992      0.33475585539181
  H   -1.28627422688381     -2.07437202620857      0.47858629482779
  Br  -3.43369242240588     -0.07028456759476      0.06121805920710
  Cl  3.69725366974083     -1.23442593802274     -0.18721407364120
