# Supplementary material for: Structure–function relationships in aryl diazirines reveal optimal design features to maximize C–H insertion
Source: Chem Sci. 2021 Aug 10;12(36):12138–48. doi: 10.1039/d1sc03631a (PMC8457397; doi:10.1039/d1sc03631a)
Supplement: SC-012-D1SC03631A-s007 [file SC-012-D1SC03631A-s007.xyz]

E=-3408.312622557688 Eh
H=-3408.20248412 Eh
G=-3408.24809621 Eh
15
0 1
  C   0.48112924616606      1.30230829472797     -0.00008791851466
  C   -0.91245349602348      1.24690580083534     -0.00010345840557
  C   -1.54786207405494      0.00533060956757     -0.00001978543480
  C   -0.80637573602297     -1.17376335752430      0.00007859577794
  C   0.58926590295648     -1.10961185501131      0.00009347310761
  C   1.24811415638190      0.12547453781539      0.00001060747578
  C   2.73393295611371      0.22896052420271      0.00002474857070
  N   3.38963220092203      1.40745154192295      0.61156261028029
  N   3.38964922421774      1.40737308473940     -0.61164573164142
  H   -1.49136444106423      2.15778625993788     -0.00017968814219
  H   0.95743647447457      2.27115081016785     -0.00015364864869
  H   1.15321355084835     -2.02836026094503      0.00016980929808
  H   -1.30337801013731     -2.13179473602518      0.00014303108828
  Br  -3.44717407735134     -0.07709973218133     -0.00004056967957
  Cl  3.69471269257343     -1.23747335222991      0.00013191486822
