# Supplementary material for: Structure–function relationships in aryl diazirines reveal optimal design features to maximize C–H insertion
Source: Chem Sci. 2021 Aug 10;12(36):12138–48. doi: 10.1039/d1sc03631a (PMC8457397; doi:10.1039/d1sc03631a)
Supplement: SC-012-D1SC03631A-s008 [file SC-012-D1SC03631A-s008.xyz]

E=-3048.211042175499 Eh
H=-3048.10292192 Eh
G=-3048.14833968 Eh
15
0 1
  C   -0.85066843184781     -1.11008571573058     -0.48160179082051
  C   0.53538476475460     -1.15734077518534     -0.36893871736654
  C   1.23601201745402      0.01312294935969     -0.05859141854702
  C   0.56859626552459      1.21955949388649      0.14277471221431
  C   -0.82500179045194      1.25620261071970      0.04417555566504
  C   -1.54377830771341      0.09355330444120     -0.26221676916513
  C   -2.99787538311787      0.14635103794418     -0.51029814959205
  N   -3.61175022084220     -0.83650526706433      1.16734002327900
  N   -4.00222152701199     -1.06694657621753      0.09637434937549
  H   1.06601035857470     -2.08344534957418     -0.52890185705898
  H   -1.39610928554873     -2.00885988833232     -0.73327690510094
  H   -1.34654316508458      2.18804498000701      0.20072428616398
  H   1.12155175492510      2.11595917974822      0.37893871549032
  Br  3.13102490240238     -0.04475190759702      0.08179897497210
  F   -3.55079185201687      1.32117992359480     -0.27599708950907
