# Supplementary material for: Structure–function relationships in aryl diazirines reveal optimal design features to maximize C–H insertion
Source: Chem Sci. 2021 Aug 10;12(36):12138–48. doi: 10.1039/d1sc03631a (PMC8457397; doi:10.1039/d1sc03631a)
Supplement: SC-012-D1SC03631A-s009 [file SC-012-D1SC03631A-s009.xyz]

E=-3048.257232409001 Eh
H=-3048.14553742 Eh
G=-3048.19009080 Eh
15
0 1
  C   -0.86317277957140     -1.15537356024725     -0.00008096542213
  C   0.53131215260771     -1.19174331819178     -0.00010147145209
  C   1.24588721805558      0.00695201911416     -0.00001523917529
  C   0.58712713774375      1.23538213379336      0.00009069737673
  C   -0.80937184795783      1.26357446517473      0.00011062043457
  C   -1.54153796296788      0.07111658334631      0.00002510950139
  C   -3.01950296126368      0.11019588669065      0.00004697771658
  N   -3.84422190372518     -0.92279268719638      0.61632250971703
  N   -3.84423758405417     -0.92269229453126     -0.61637586955999
  H   1.05122866410117     -2.13747341847242     -0.00018314468542
  H   -1.41088613505701     -2.08675210882945     -0.00014799974647
  H   -1.32293715337199      2.21248580131916      0.00019257668559
  H   1.14964931870466      2.15648796327516      0.00015677859437
  Br  3.14679604158859     -0.03788698720475     -0.00004272727096
  F   -3.56155709483234      1.33000351195977      0.00015315728608
