# Supplementary material for: Structure–function relationships in aryl diazirines reveal optimal design features to maximize C–H insertion
Source: Chem Sci. 2021 Aug 10;12(36):12138–48. doi: 10.1039/d1sc03631a (PMC8457397; doi:10.1039/d1sc03631a)
Supplement: SC-012-D1SC03631A-s010 [file SC-012-D1SC03631A-s010.xyz]

E=-2949.358224180219 Eh
H=-2949.24297585 Eh
G=-2949.28679931 Eh
15
0 1
  C   -1.18584194066106     -0.98198423170044     -0.45214922309228
  C   0.19057129172008     -1.10713832414533     -0.28677114686730
  C   0.96211803356577      0.04305064538843     -0.09015584040403
  C   0.37351681860119      1.30550477481197     -0.04103656452014
  C   -1.01339121079345      1.41398655622769     -0.17071429567054
  C   -1.81326167062517      0.27844859289461     -0.38567988259787
  C   -3.24150304126095      0.42078530930702     -0.69446450664370
  N   -4.13783478021672     -0.18032253200330      1.07826210093389
  N   -4.28693145779798     -0.79823950488812      0.12692900020275
  H   0.66216598762919     -2.07728333758027     -0.32768116534475
  H   -1.78306174561021     -1.86535935327011     -0.62991906369218
  H   -1.47355648897762      2.39113320848411     -0.10951568621528
  H   0.97985818720931      2.18483557840691      0.11512898209011
  Br  2.84622452827417     -0.12047735981892      0.11368789882676
  H   -3.68678971105655      1.38811215788576     -0.47759678700546
