# Supplementary material for: Structure–function relationships in aryl diazirines reveal optimal design features to maximize C–H insertion
Source: Chem Sci. 2021 Aug 10;12(36):12138–48. doi: 10.1039/d1sc03631a (PMC8457397; doi:10.1039/d1sc03631a)
Supplement: SC-012-D1SC03631A-s011 [file SC-012-D1SC03631A-s011.xyz]

E=-2949.398513088693 Eh
H=-2949.27949424 Eh
G=-2949.32248438 Eh
15
0 1
  C   -1.23766770465041     -0.94274883633628     -0.00006598228666
  C   0.15115232456063     -1.08418247682043     -0.00008912963318
  C   0.95513642513577      0.05571437119846     -0.00000373244074
  C   0.39067640875194      1.33065378958151      0.00010405917785
  C   -0.99967142536940      1.45818192669091      0.00012627336821
  C   -1.82901992808575      0.32876563918003      0.00004208944010
  C   -3.29691722837795      0.51387738485682      0.00006914172392
  N   -4.18318246038466     -0.53492092675401      0.60821321065499
  N   -4.18319002148410     -0.53480729234663     -0.60826024665973
  H   0.59862132083246     -2.06651165912912     -0.00017215844070
  H   -1.85188481294815     -1.83162855918403     -0.00013259885821
  H   -1.43637642964203      2.44831310660050      0.00020993395904
  H   1.02067845184058      2.20715325226850      0.00016956268812
  Br  2.84897716636570     -0.13170473782409     -0.00003377511585
  H   -3.69888828654462      1.51478819801785      0.00016435242282
