# Supplementary material for: Structure–function relationships in aryl diazirines reveal optimal design features to maximize C–H insertion
Source: Chem Sci. 2021 Aug 10;12(36):12138–48. doi: 10.1039/d1sc03631a (PMC8457397; doi:10.1039/d1sc03631a)
Supplement: SC-012-D1SC03631A-s012 [file SC-012-D1SC03631A-s012.xyz]

E=-3063.253917806473 Eh
H=-3063.10037555 Eh
G=-3063.14886205 Eh
19
0 1
  C   0.43047574454078      1.20256171017526     -0.44642606911711
  C   -0.95973484320122      1.16096653260239     -0.41445710372120
  C   -1.60117289863307     -0.02810596010661     -0.05213282551918
  C   -0.86842991740208     -1.16485534380239      0.27820351047453
  C   0.52873276153479     -1.11135596272314      0.25496504372166
  C   1.19281338195311      0.07028235608282     -0.10116774385366
  C   2.66011468129130      0.08078766886396     -0.25870052311857
  N   3.09974022577938      1.44145654428446      1.16174585909372
  N   3.47965412949573      1.50794186192460      0.05867026277532
  H   -1.53826792070870      2.03437871370385     -0.67443672548374
  H   0.92395895483560      2.11955892560856     -0.73477926439188
  H   1.10116368853611     -1.98927075198689      0.51035821799103
  H   -1.37343286649934     -2.07798697186053      0.55497836293254
  Br  -3.50300906682085     -0.09150544466457     -0.01927660858377
  O   3.30335559757723     -1.00731112020422      0.13628653705959
  C   4.57725570514117     -1.21959908800939     -0.44520179224709
  H   5.28716249792852     -0.46931794034935     -0.09859250172891
  H   4.90102053659364     -2.20419801347946     -0.12103849166576
  H   4.51211850805789     -1.18749791605934     -1.53232729461752
