# Supplementary material for: Structure–function relationships in aryl diazirines reveal optimal design features to maximize C–H insertion
Source: Chem Sci. 2021 Aug 10;12(36):12138–48. doi: 10.1039/d1sc03631a (PMC8457397; doi:10.1039/d1sc03631a)
Supplement: SC-012-D1SC03631A-s013 [file SC-012-D1SC03631A-s013.xyz]

E=-3063.2865870139 Eh
H=-3063.12980703 Eh
G=-3063.17768519 Eh
19
0 1
  C   -0.40238744341706      1.29179273673917     -0.00002288461057
  C   0.99188997919450      1.22818379186598     -0.00001955563268
  C   1.61756648615761     -0.01800379604275     -0.00000102764570
  C   0.87020946339079     -1.19463219765235      0.00001617752045
  C   -0.52448473451403     -1.12105878317473      0.00001491192659
  C   -1.17327021744315      0.12034841395199     -0.00000572428511
  C   -2.65812610096415      0.19168466403138     -0.00001450816708
  N   -3.33032452414500      1.35042514184498     -0.61719023448660
  N   -3.33032912368058      1.35054448467116      0.61692967158863
  H   1.57836297192536      2.13427846071812     -0.00003085955032
  H   -0.87649420705329      2.26224903727935     -0.00003639594217
  H   -1.10725380513200     -2.02782980190822      0.00002980286816
  H   1.36441745177030     -2.15430458143896      0.00003054667049
  Br  3.51853428287343     -0.11226410849680      0.00000170918031
  O   -3.26644869157030     -1.02434340098212      0.00010930235425
  C   -4.67279757688159     -1.09296245709354      0.00004999273502
  H   -4.91948457458026     -2.15059650897554      0.00029581788677
  H   -5.09518765400548     -0.62540843137504      0.89055691145833
  H   -5.09508587192512     -0.62584182396208     -0.89073367386876
