# Supplementary material for: Structure–function relationships in aryl diazirines reveal optimal design features to maximize C–H insertion
Source: Chem Sci. 2021 Aug 10;12(36):12138–48. doi: 10.1039/d1sc03631a (PMC8457397; doi:10.1039/d1sc03631a)
Supplement: SC-012-D1SC03631A-s014 [file SC-012-D1SC03631A-s014.xyz]

E=-109.487424300 Eh
H=-109.478323 Eh
G=-109.500066 Eh
2
0 1
N         0.000000    0.000000    0.549380
N         0.000000    0.000000   -0.549380
