# Supplementary material for: Structure–function relationships in aryl diazirines reveal optimal design features to maximize C–H insertion
Source: Chem Sci. 2021 Aug 10;12(36):12138–48. doi: 10.1039/d1sc03631a (PMC8457397; doi:10.1039/d1sc03631a)
Supplement: SC-012-D1SC03631A-s016 [file SC-012-D1SC03631A-s016.xyz]

E=-569.083056253 Eh
H=-568.967296 Eh
G=-569.010367 Eh
15
0 1
C         2.126368   -1.208649    0.002474
C         0.735965   -1.208251   -0.021573
C         0.050750    0.003948   -0.032525
C         0.740987    1.212554   -0.021262
C         2.131988    1.206161    0.002204
C         2.823401   -0.002574    0.015128
H         2.665984   -2.149645    0.007542
H         0.180702   -2.139973   -0.040339
H         0.190340    2.146747   -0.039176
H         2.675830    2.144726    0.006926
H         3.908413   -0.005070    0.031809
C        -1.450767    0.001542   -0.001538
F        -1.963075    1.111551   -0.552544
F        -1.958475   -1.050792   -0.660450
F        -1.919941   -0.063556    1.254749
