# Supplementary material for: Structure–function relationships in aryl diazirines reveal optimal design features to maximize C–H insertion
Source: Chem Sci. 2021 Aug 10;12(36):12138–48. doi: 10.1039/d1sc03631a (PMC8457397; doi:10.1039/d1sc03631a)
Supplement: SC-012-D1SC03631A-s017 [file SC-012-D1SC03631A-s017.xyz]

E=-271.443244094 Eh
H=-271.306978 Eh
G=-271.344914 Eh
15
0 1
C         1.197193   -1.202582    0.002131
C        -0.194545   -1.199561   -0.008750
C        -0.909981   -0.000000   -0.011486
C        -0.194546    1.199561   -0.008750
C         1.197192    1.202582    0.002131
C         1.898534    0.000000    0.008209
H         1.734440   -2.145854    0.001740
H        -0.736741   -2.141677   -0.017394
H        -0.736742    2.141677   -0.017394
H         1.734439    2.145855    0.001740
H         2.983681    0.000001    0.013499
C        -2.417751   -0.000000    0.009359
H        -2.793952    0.000020    1.037631
H        -2.820852    0.885156   -0.488459
H        -2.820852   -0.885175   -0.488425
