# Supplementary material for: Structure–function relationships in aryl diazirines reveal optimal design features to maximize C–H insertion
Source: Chem Sci. 2021 Aug 10;12(36):12138–48. doi: 10.1039/d1sc03631a (PMC8457397; doi:10.1039/d1sc03631a)
Supplement: SC-012-D1SC03631A-s018 [file SC-012-D1SC03631A-s018.xyz]

E=-691.713939208 Eh
H=-691.615565 Eh
G=-691.651716 Eh
12
0 1
C         1.204932   -1.566529    0.000000
C         1.212894   -0.174706    0.000000
C         0.000000    0.504830   -0.000000
C        -1.212721   -0.175148   -0.000000
C        -1.204262   -1.566958    0.000000
C         0.000445   -2.264810    0.000000
H         2.147323   -2.104219    0.000000
H         2.143148    0.381771    0.000000
H        -2.143096    0.381127   -0.000000
H        -2.146476   -2.104998    0.000000
H         0.000665   -3.349448    0.000000
Cl       -0.000547    2.250335   -0.000000
