# Supplementary material for: Structure–function relationships in aryl diazirines reveal optimal design features to maximize C–H insertion
Source: Chem Sci. 2021 Aug 10;12(36):12138–48. doi: 10.1039/d1sc03631a (PMC8457397; doi:10.1039/d1sc03631a)
Supplement: SC-012-D1SC03631A-s019 [file SC-012-D1SC03631A-s019.xyz]

E=-324.359079230 Eh
H=-324.251745 Eh
G=-324.289027 Eh
13
0 1
C         1.208290   -1.480241    0.000000
C         1.214617   -0.090833    0.000000
C        -0.000000    0.602731    0.000000
C        -1.214617   -0.090833    0.000000
C        -1.208290   -1.480241    0.000000
C         0.000000   -2.173963    0.000000
H         2.147714   -2.022282    0.000000
H         2.146983    0.462795    0.000000
H        -2.146983    0.462795    0.000000
H        -2.147714   -2.022282    0.000000
H         0.000000   -3.258982    0.000000
C        -0.000000    2.042922    0.000000
N         0.000000    3.200099    0.000000
