# Supplementary material for: Structure–function relationships in aryl diazirines reveal optimal design features to maximize C–H insertion
Source: Chem Sci. 2021 Aug 10;12(36):12138–48. doi: 10.1039/d1sc03631a (PMC8457397; doi:10.1039/d1sc03631a)
Supplement: SC-012-D1SC03631A-s020 [file SC-012-D1SC03631A-s020.xyz]

E=-232.144302412 Eh
H=-232.037471 Eh
G=-232.070240 Eh
12
0 1
C        -1.206147    0.696379    0.000000
C         0.000000    1.392719   -0.000000
C         1.206147    0.696379   -0.000000
C         1.206147   -0.696379   -0.000000
C        -0.000000   -1.392719    0.000000
C        -1.206147   -0.696379    0.000000
H        -2.146159    1.239073    0.000000
H         0.000000    2.478160   -0.000000
H         2.146159    1.239073   -0.000000
H         2.146159   -1.239073   -0.000000
H        -0.000000   -2.478160    0.000000
H        -2.146159   -1.239073    0.000000
