# Supplementary material for: Structure–function relationships in aryl diazirines reveal optimal design features to maximize C–H insertion
Source: Chem Sci. 2021 Aug 10;12(36):12138–48. doi: 10.1039/d1sc03631a (PMC8457397; doi:10.1039/d1sc03631a)
Supplement: SC-012-D1SC03631A-s021 [file SC-012-D1SC03631A-s021.xyz]

E=-287.481262449 Eh
H=-287.356249 Eh
G=-287.392063 Eh
14
0 1
C        -1.168071    1.199331    0.003578
C         0.221250    1.204927   -0.006358
C         0.935362    0.000008   -0.010808
C         0.221273   -1.204910   -0.006335
C        -1.168060   -1.199341    0.003588
C        -1.875829   -0.000015    0.009329
H        -1.701427    2.144983    0.008379
H         0.764742    2.145943   -0.015971
H         0.764775   -2.145925   -0.015835
H        -1.701397   -2.145004    0.008436
H        -2.960046   -0.000021    0.018365
N         2.329264    0.000052   -0.076146
H         2.766508    0.835274    0.286317
H         2.766449   -0.835611    0.285375
