# Supplementary material for: Structure–function relationships in aryl diazirines reveal optimal design features to maximize C–H insertion
Source: Chem Sci. 2021 Aug 10;12(36):12138–48. doi: 10.1039/d1sc03631a (PMC8457397; doi:10.1039/d1sc03631a)
Supplement: SC-012-D1SC03631A-s022 [file SC-012-D1SC03631A-s022.xyz]

E=-366.055119298 Eh
H=-365.870064 Eh
G=-365.912734 Eh
20
0 1
C        -1.931583    1.195324    0.019285
C        -0.543731    1.205140   -0.040343
C         0.184170    0.000027   -0.083897
C        -0.543731   -1.205101   -0.040573
C        -1.931581   -1.195308    0.019074
C        -2.643080    0.000005    0.047562
H        -2.460506    2.143217    0.049329
H        -0.028093    2.157167   -0.052698
H        -0.028073   -2.157117   -0.053136
H        -2.460501   -2.143208    0.048944
H        -3.726157    0.000001    0.096796
N         1.570399   -0.000027   -0.174564
C         2.276190   -1.239916    0.071183
H         2.013302   -1.991279   -0.680088
H         3.348629   -1.059777   -0.007283
H         2.064167   -1.661905    1.065269
C         2.276315    1.239872    0.070793
H         3.348719    1.059700   -0.008124
H         2.013160    1.991132   -0.680472
H         2.064747    1.662007    1.064912
