# Supplementary material for: Structure–function relationships in aryl diazirines reveal optimal design features to maximize C–H insertion
Source: Chem Sci. 2021 Aug 10;12(36):12138–48. doi: 10.1039/d1sc03631a (PMC8457397; doi:10.1039/d1sc03631a)
Supplement: SC-012-D1SC03631A-s023 [file SC-012-D1SC03631A-s023.xyz]

E=-436.571245695 Eh
H=-436.458760 Eh
G=-436.498233 Eh
14
0 1
C         1.812921   -1.209830    0.000000
C         0.422665   -1.219274    0.000000
C        -0.240674    0.000000   -0.000000
C         0.422665    1.219274   -0.000000
C         1.812922    1.209830    0.000000
C         2.504967   -0.000000    0.000000
H         2.355715   -2.148563    0.000000
H        -0.150036   -2.138024    0.000000
H        -0.150036    2.138024   -0.000000
H         2.355716    2.148563    0.000000
H         3.589966   -0.000000    0.000000
N        -1.713805   -0.000000   -0.000000
O        -2.276093    1.079186   -0.000000
O        -2.276092   -1.079186   -0.000000
