# Supplementary material for: Structure–function relationships in aryl diazirines reveal optimal design features to maximize C–H insertion
Source: Chem Sci. 2021 Aug 10;12(36):12138–48. doi: 10.1039/d1sc03631a (PMC8457397; doi:10.1039/d1sc03631a)
Supplement: SC-012-D1SC03631A-s024 [file SC-012-D1SC03631A-s024.xyz]

E=-307.341764553 Eh
H=-307.229452 Eh
G=-307.264844 Eh
13
0 1
C         1.217178   -1.136646    0.000000
C         1.214858    0.252048    0.000000
C         0.000000    0.938753    0.000000
C        -1.202710    0.233302    0.000000
C        -1.186197   -1.158875    0.000000
C         0.019882   -1.851573    0.000000
H         2.164780   -1.665947    0.000000
H         2.135577    0.824779    0.000000
H        -2.147208    0.772186    0.000000
H        -2.126514   -1.700900    0.000000
H         0.028706   -2.935830    0.000000
O         0.051470    2.298983    0.000000
H        -0.845170    2.651798    0.000000
