# Supplementary material for: Structure–function relationships in aryl diazirines reveal optimal design features to maximize C–H insertion
Source: Chem Sci. 2021 Aug 10;12(36):12138–48. doi: 10.1039/d1sc03631a (PMC8457397; doi:10.1039/d1sc03631a)
Supplement: SC-012-D1SC03631A-s025 [file SC-012-D1SC03631A-s025.xyz]

E=-346.624493496 Eh
H=-346.481972 Eh
G=-346.520562 Eh
16
0 1
C         1.846573   -0.994482    0.000068
C         0.495551   -1.302209   -0.000013
C        -0.455115   -0.275462   -0.000094
C        -0.042109    1.057125   -0.000107
C         1.322824    1.349250   -0.000020
C         2.271289    0.335718    0.000070
H         2.575819   -1.798427    0.000136
H         0.142651   -2.327685   -0.000010
H        -0.762369    1.866085   -0.000204
H         1.637697    2.388083   -0.000034
H         3.329165    0.574013    0.000135
O        -1.754865   -0.676674   -0.000168
C        -2.744566    0.327056    0.000176
H        -3.703532   -0.190084    0.001190
H        -2.672859    0.960138    0.892841
H        -2.674336    0.959284   -0.893193
