# Supplementary material for: Structure–function relationships in aryl diazirines reveal optimal design features to maximize C–H insertion
Source: Chem Sci. 2021 Aug 10;12(36):12138–48. doi: 10.1039/d1sc03631a (PMC8457397; doi:10.1039/d1sc03631a)
Supplement: SC-012-D1SC03631A-s026 [file SC-012-D1SC03631A-s026.xyz]

E=-389.330854807 Eh
H=-389.105034 Eh
G=-389.149793 Eh
24
0 1
C        -2.175276    1.199711    0.000019
C        -0.786257    1.176097    0.000008
C        -0.074821   -0.031715   -0.000030
C        -0.813141   -1.217230   -0.000012
C        -2.207746   -1.199536   -0.000028
C        -2.895738    0.007083   -0.000025
H        -2.697076    2.151662    0.000064
H        -0.245003    2.118426    0.000103
H        -0.305926   -2.175469    0.000018
H        -2.753893   -2.137771   -0.000037
H        -3.980797    0.021366   -0.000038
C         1.456606   -0.006361   -0.000007
C         2.057785   -1.415473   -0.000581
H         3.149696   -1.347065   -0.000978
H         1.758405   -1.981009    0.887324
H         1.757762   -1.980542   -0.888557
C         1.953933    0.731112   -1.254821
H         1.591898    1.762449   -1.285853
H         3.048668    0.758011   -1.268273
H         1.610233    0.225611   -2.162223
C         1.953873    0.730029    1.255452
H         1.609462    0.224248    2.162426
H         3.048628    0.756150    1.269316
H         1.592633    1.761623    1.286855
