# Supplementary material for: Structure–function relationships in aryl diazirines reveal optimal design features to maximize C–H insertion
Source: Chem Sci. 2021 Aug 10;12(36):12138–48. doi: 10.1039/d1sc03631a (PMC8457397; doi:10.1039/d1sc03631a)
Supplement: SC-012-D1SC03631A-s027 [file SC-012-D1SC03631A-s027.xyz]

E=-119.073366592 Eh
H=-118.963322 Eh
G=-118.994404 Eh
11
0 1
C        -0.000000    0.591299    0.000000
C         1.266700   -0.260759    0.000000
H         2.169271    0.355845   -0.000000
H         1.300798   -0.906899   -0.882931
H         1.300798   -0.906898    0.882932
C        -1.266700   -0.260759    0.000000
H        -0.000000    1.248608   -0.876747
H        -0.000000    1.248608    0.876747
H        -1.300798   -0.906898   -0.882932
H        -2.169271    0.355845    0.000000
H        -1.300798   -0.906899    0.882931
