# Supplementary material for: Structure–function relationships in aryl diazirines reveal optimal design features to maximize C–H insertion
Source: Chem Sci. 2021 Aug 10;12(36):12138–48. doi: 10.1039/d1sc03631a (PMC8457397; doi:10.1039/d1sc03631a)
Supplement: SC-012-D1SC03631A-s028 [file SC-012-D1SC03631A-s028.xyz]

E=-945.466305450 Eh
H=-945.265146 Eh
G=-945.326222 Eh
26
0 1
C         0.729741   -1.304933   -0.237013
C         2.075083   -0.998773   -0.118762
C         2.496615    0.334258    0.026260
C         1.554561    1.352053    0.073086
C         0.184964    1.056235    0.016387
C        -0.225030   -0.266337   -0.152150
C        -1.613438   -0.618815   -0.401963
C        -2.691100    0.427365   -0.305472
F        -2.647023    1.295506    0.727577
F        -3.909999   -0.120175   -0.276963
F        -2.574718    1.160305   -1.425018
N        -2.137862   -1.344585    1.530143
N        -2.166453   -2.084693    0.682671
H         0.380997   -2.316387   -0.401967
H        -0.520143    1.873679    0.090715
H         3.561275    0.518980    0.090540
O         3.078832   -1.909240   -0.158653
C         2.717361   -3.265402   -0.318922
H         3.648553   -3.830141   -0.312485
H         2.077766   -3.605187    0.503830
H         2.197851   -3.428004   -1.270189
O         1.860459    2.665278    0.202679
C         3.226130    3.011754    0.295770
H         3.257342    4.095865    0.394263
H         3.693934    2.551800    1.174106
H         3.774649    2.710886   -0.604412
