# Supplementary material for: Structure–function relationships in aryl diazirines reveal optimal design features to maximize C–H insertion
Source: Chem Sci. 2021 Aug 10;12(36):12138–48. doi: 10.1039/d1sc03631a (PMC8457397; doi:10.1039/d1sc03631a)
Supplement: SC-012-D1SC03631A-s029 [file SC-012-D1SC03631A-s029.xyz]

E=-945.529029150 Eh
H=-945.324376 Eh
G=-945.384413 Eh
26
0 1
C         0.568137   -1.408330    0.000011
C         1.933446   -1.126290   -0.000014
C         2.395514    0.192134   -0.000006
C         1.458020    1.229252    0.000016
C         0.089249    0.965436    0.000001
C        -0.348686   -0.357560    0.000012
C        -1.797368   -0.683319    0.000022
C        -2.823201    0.422379   -0.000018
F        -2.696634    1.206242    1.078206
F        -4.058095   -0.084472   -0.000014
F        -2.696614    1.206178   -1.078286
N        -2.233551   -1.946205    0.608981
N        -2.233551   -1.946245   -0.608854
H         0.259956   -2.446512    0.000011
H        -0.591586    1.806300    0.000008
H         3.454480    0.405715   -0.000051
O         2.752190   -2.207640   -0.000107
C         4.144989   -1.983470    0.000037
H         4.609907   -2.968438   -0.000733
H         4.461044   -1.432448   -0.893705
H         4.461095   -1.433843    0.894604
O         1.796586    2.542633    0.000025
C         3.167694    2.873991    0.000012
H         3.215816    3.962103    0.000080
H         3.672075    2.488659    0.894128
H         3.672044    2.488797   -0.894175
