# Supplementary material for: Structure–function relationships in aryl diazirines reveal optimal design features to maximize C–H insertion
Source: Chem Sci. 2021 Aug 10;12(36):12138–48. doi: 10.1039/d1sc03631a (PMC8457397; doi:10.1039/d1sc03631a)
Supplement: SC-012-D1SC03631A-s030 [file SC-012-D1SC03631A-s030.xyz]

E=-791.702019486 Eh
H=-791.566798 Eh
G=-791.618965 Eh
19
0 1
C         1.523131    0.799861    0.405932
C         2.809854    0.331884    0.170244
C         3.001095   -0.981061   -0.268698
C         1.902700   -1.805787   -0.490663
C         0.609516   -1.332224   -0.314249
C         0.411141   -0.016566    0.147453
C        -0.898444    0.502651    0.510271
C        -2.131639   -0.315274    0.237942
F        -2.232477   -0.941991   -0.954735
F        -3.246757    0.407645    0.371226
F        -2.127739   -1.279214    1.174193
N        -1.294103    1.680545   -1.220714
N        -1.207930    2.228670   -0.241884
H         1.386085    1.805029    0.790316
H        -0.236302   -1.976829   -0.515051
H         2.062148   -2.824419   -0.827773
H         4.008657   -1.355219   -0.432756
O         3.839380    1.183825    0.409286
H         4.677234    0.737467    0.243620
