# Supplementary material for: Structure–function relationships in aryl diazirines reveal optimal design features to maximize C–H insertion
Source: Chem Sci. 2021 Aug 10;12(36):12138–48. doi: 10.1039/d1sc03631a (PMC8457397; doi:10.1039/d1sc03631a)
Supplement: SC-012-D1SC03631A-s031 [file SC-012-D1SC03631A-s031.xyz]

E=-791.766005570 Eh
H=-791.627105 Eh
G=-791.678053 Eh
19
0 1
C        -1.509752    0.856915    0.000003
C        -2.800323    0.329812    0.000037
C        -2.995444   -1.050179    0.000003
C        -1.890236   -1.894789   -0.000062
C        -0.598157   -1.385535   -0.000080
C        -0.408458    0.001558   -0.000038
C         0.951921    0.596829   -0.000035
C         2.167006   -0.296490    0.000036
F         2.188186   -1.091063    1.078279
F         3.285130    0.431131    0.000084
F         2.188298   -1.091088   -1.078188
N         1.144036    1.919360    0.608773
N         1.144068    1.919313   -0.608938
H        -1.398376    1.935216    0.000030
H         0.246409   -2.062365   -0.000126
H        -2.041031   -2.969094   -0.000095
H        -4.002578   -1.458445    0.000045
O        -3.826216    1.218720    0.000037
H        -4.665282    0.744674    0.000252
