# Supplementary material for: Structure–function relationships in aryl diazirines reveal optimal design features to maximize C–H insertion
Source: Chem Sci. 2021 Aug 10;12(36):12138–48. doi: 10.1039/d1sc03631a (PMC8457397; doi:10.1039/d1sc03631a)
Supplement: SC-012-D1SC03631A-s032 [file SC-012-D1SC03631A-s032.xyz]

E=-830.984986926 Eh
H=-830.819504 Eh
G=-830.874894 Eh
22
0 1
C         1.177546   -0.685296   -0.371586
C         2.443212   -0.157312   -0.124176
C         2.564756    1.161065    0.324589
C         1.416399    1.923222    0.542271
C         0.151869    1.389944    0.352568
C         0.023788    0.067040   -0.119163
C        -1.251548   -0.527518   -0.489900
C        -2.528121    0.238639   -0.275331
F        -2.694923    0.892900    0.895588
F        -3.604966   -0.538753   -0.418931
F        -2.540475    1.175590   -1.238318
N        -1.633316   -1.661710    1.268373
N        -1.496874   -2.239164    0.312050
H         1.097005   -1.694252   -0.762451
H        -0.727452    1.989258    0.549838
H         1.521744    2.946458    0.887148
H         3.538511    1.600893    0.503064
O         3.489181   -0.984167   -0.371884
C         4.789643   -0.470879   -0.175796
H         5.475211   -1.276494   -0.434691
H         4.980442    0.391486   -0.825427
H         4.950432   -0.178959    0.868714
