# Supplementary material for: Structure–function relationships in aryl diazirines reveal optimal design features to maximize C–H insertion
Source: Chem Sci. 2021 Aug 10;12(36):12138–48. doi: 10.1039/d1sc03631a (PMC8457397; doi:10.1039/d1sc03631a)
Supplement: SC-012-D1SC03631A-s033 [file SC-012-D1SC03631A-s033.xyz]

E=-831.048934027 Eh
H=-830.879870 Eh
G=-830.934191 Eh
22
0 1
C         1.161811   -0.738306   -0.000041
C         2.430400   -0.151023   -0.000056
C         2.557738    1.237745   -0.000016
C         1.404496    2.021726    0.000021
C         0.140483    1.452774    0.000019
C         0.019508    0.056069   -0.000012
C        -1.308549   -0.608183    0.000009
C        -2.568106    0.221026   -0.000006
F        -2.630722    1.013327    1.078267
F        -3.647191   -0.563640   -0.000014
F        -2.630699    1.013321   -1.078284
N        -1.431637   -1.938680    0.608968
N        -1.431638   -1.938709   -0.608885
H         1.107643   -1.821144   -0.000036
H        -0.736319    2.087437    0.000049
H         1.501875    3.102356    0.000049
H         3.530897    1.712419   -0.000006
O         3.472254   -1.018987   -0.000075
C         4.774913   -0.475127    0.000069
H         5.457482   -1.323844   -0.000118
H         4.952348    0.134780   -0.893492
H         4.952311    0.134325    0.893925
