# Supplementary material for: Structure–function relationships in aryl diazirines reveal optimal design features to maximize C–H insertion
Source: Chem Sci. 2021 Aug 10;12(36):12138–48. doi: 10.1039/d1sc03631a (PMC8457397; doi:10.1039/d1sc03631a)
Supplement: SC-012-D1SC03631A-s034 [file SC-012-D1SC03631A-s034.xyz]

E=-3287.68630529 Eh
H=-3287.565182 Eh
G=-3287.619443 Eh
18
0 1
C        -0.134259    1.345387   -0.696283
C        -1.507821    1.221835   -0.574025
C        -2.030834    0.037697   -0.057087
C        -1.204727   -1.005186    0.351269
C         0.172230   -0.852092    0.270616
C         0.732211    0.324099   -0.263352
C         2.152084    0.499296   -0.513782
C         3.121219   -0.598996   -0.174777
F         2.989747   -1.220737    1.019199
F         4.387424   -0.180642   -0.234183
F         2.929860   -1.539350   -1.114349
N         2.700300    1.543804    1.244312
N         2.824291    2.092970    0.269021
H        -2.173558    2.014700   -0.893495
H         0.296875    2.242027   -1.130783
H         0.815570   -1.654603    0.610507
H        -1.639723   -1.916163    0.745006
Br       -3.901006   -0.157402    0.085256
