# Supplementary material for: Structure–function relationships in aryl diazirines reveal optimal design features to maximize C–H insertion
Source: Chem Sci. 2021 Aug 10;12(36):12138–48. doi: 10.1039/d1sc03631a (PMC8457397; doi:10.1039/d1sc03631a)
Supplement: SC-012-D1SC03631A-s035 [file SC-012-D1SC03631A-s035.xyz]

E=-3287.74905923 Eh
H=-3287.624296 Eh
G=-3287.677036 Eh
18
0 1
C        -0.109429    1.483641   -0.000084
C        -1.490179    1.327376   -0.000054
C        -2.028190    0.046642    0.000014
C        -1.206099   -1.074545    0.000056
C         0.173157   -0.911778    0.000027
C         0.735250    0.369251   -0.000045
C         2.205119    0.573406   -0.000079
C         3.130379   -0.617683    0.000038
F         2.930730   -1.387111    1.078272
F         4.403678   -0.223491    0.000026
F         2.930769   -1.387295   -1.078073
N         2.748061    1.794399    0.608730
N         2.748050    1.794269   -0.609161
H        -2.143766    2.191721   -0.000083
H         0.305773    2.485794   -0.000136
H         0.803899   -1.792505    0.000059
H        -1.642873   -2.066210    0.000110
Br       -3.904070   -0.175322    0.000051
