# Supplementary material for: Structure–function relationships in aryl diazirines reveal optimal design features to maximize C–H insertion
Source: Chem Sci. 2021 Aug 10;12(36):12138–48. doi: 10.1039/d1sc03631a (PMC8457397; doi:10.1039/d1sc03631a)
Supplement: SC-012-D1SC03631A-s036 [file SC-012-D1SC03631A-s036.xyz]

E=-1053.44151572 Eh
H=-1053.302923 Eh
G=-1053.363000 Eh
21
0 1
C        -0.192145    1.363429   -0.608160
C        -1.559200    1.228521   -0.457586
C        -2.085338    0.006254   -0.032410
C        -1.250784   -1.064516    0.260900
C         0.128064   -0.912498    0.163422
C         0.676809    0.302828   -0.281739
C         2.093837    0.462868   -0.567288
C         3.064092   -0.604842   -0.135837
F         2.904111   -1.143794    1.090966
F         4.327901   -0.183314   -0.198960
F         2.894734   -1.605050   -1.017177
N         2.639754    1.646243    1.127787
N         2.762082    2.121705    0.116397
H        -2.225986    2.053158   -0.687139
H         0.232574    2.292714   -0.974346
H         0.775151   -1.743198    0.416460
H        -1.676452   -2.005484    0.589639
C        -3.579568   -0.130849    0.069051
F        -4.151737   -0.107603   -1.143272
F        -3.941177   -1.273226    0.664441
F        -4.110803    0.881877    0.768890
