# Supplementary material for: Structure–function relationships in aryl diazirines reveal optimal design features to maximize C–H insertion
Source: Chem Sci. 2021 Aug 10;12(36):12138–48. doi: 10.1039/d1sc03631a (PMC8457397; doi:10.1039/d1sc03631a)
Supplement: SC-012-D1SC03631A-s037 [file SC-012-D1SC03631A-s037.xyz]

E=-1053.50551724 Eh
H=-1053.363207 Eh
G=-1053.421367 Eh
21
0 1
C         0.167739    1.486584   -0.016948
C         1.547361    1.323746   -0.029479
C         2.090233    0.044122   -0.037584
C         1.259276   -1.072844   -0.034998
C        -0.119100   -0.912936   -0.021701
C        -0.676004    0.371304   -0.011363
C        -2.145865    0.577405    0.001544
C        -3.074844   -0.611153    0.005141
F        -2.886998   -1.376442   -1.077886
F        -4.346367   -0.212149    0.018019
F        -2.867684   -1.384951    1.078504
N        -2.691275    1.802990   -0.597576
N        -2.680807    1.798336    0.619398
H         2.200749    2.188861   -0.040295
H        -0.248976    2.487757   -0.014433
H        -0.754446   -1.789971   -0.022876
H         1.692372   -2.067100   -0.051114
C         3.580381   -0.144247    0.004944
F         4.229350    0.916785   -0.493202
F         4.016579   -0.320870    1.261052
F         3.959544   -1.222450   -0.695529
