# Supplementary material for: Structure–function relationships in aryl diazirines reveal optimal design features to maximize C–H insertion
Source: Chem Sci. 2021 Aug 10;12(36):12138–48. doi: 10.1039/d1sc03631a (PMC8457397; doi:10.1039/d1sc03631a)
Supplement: SC-012-D1SC03631A-s038 [file SC-012-D1SC03631A-s038.xyz]

E=-943.969644107 Eh
H=-943.840751 Eh
G=-943.896138 Eh
19
0 1
C        -0.066129    1.699982   -0.002084
C         1.300724    1.453402   -0.009842
C         1.735578    0.133374   -0.015771
C         0.836482   -0.940194   -0.015253
C        -0.521227   -0.691175   -0.007420
C        -1.006925    0.646037   -0.000609
C        -2.377774    1.079881    0.006593
C        -3.360969   -0.066953    0.002482
F        -3.211398   -0.841970   -1.093910
F        -4.629200    0.345884    0.006829
F        -3.206918   -0.852050    1.091060
H         2.020856    2.262803   -0.013678
H        -0.458641    2.711035    0.002143
H        -1.219294   -1.519466   -0.007806
H         1.216660   -1.956373   -0.024859
C         3.210065   -0.187025    0.000860
F         3.963612    0.903171   -0.169574
F         3.558096   -0.748348    1.165319
F         3.519304   -1.058018   -0.967451
