# Supplementary material for: Structure–function relationships in aryl diazirines reveal optimal design features to maximize C–H insertion
Source: Chem Sci. 2021 Aug 10;12(36):12138–48. doi: 10.1039/d1sc03631a (PMC8457397; doi:10.1039/d1sc03631a)
Supplement: SC-012-D1SC03631A-s039 [file SC-012-D1SC03631A-s039.xyz]

E=-1063.04136849 Eh
H=-1062.802856 Eh
G=-1062.867837 Eh
30
0 1
C         0.238987   -0.837286    0.615956
C         1.621503   -0.854150    0.729111
C         2.389922   -0.015685   -0.077516
C         1.786880    0.825195   -1.006369
C         0.401133    0.824751   -1.123069
C        -0.398324    0.005962   -0.313180
C        -1.874998    0.069712   -0.546814
C        -2.608621   -1.200821   -0.212350
F        -2.005429   -2.216888   -0.844652
F        -3.890986   -1.188493   -0.615442
F        -2.673331   -1.541354    1.112856
H         2.110183   -1.515349    1.436938
H        -0.357921   -1.490015    1.244176
H        -0.093799    1.446288   -1.861710
H         2.398473    1.456222   -1.641707
C         3.882138    0.008409    0.100725
F         4.362909   -1.203521    0.411519
F         4.511088    0.425471   -1.006362
F         4.241557    0.837127    1.093944
C        -2.742760    1.602106    0.721193
H        -2.136694    0.574536    0.647649
H        -2.623984    1.571949    1.816803
C        -4.200395    1.494873    0.339215
H        -4.677791    0.625836    0.792254
H        -4.707571    2.395639    0.699505
H        -4.303547    1.429969   -0.744407
C        -2.002165    2.783013    0.143580
H        -2.404578    3.695944    0.593943
H        -0.933649    2.738863    0.364751
H        -2.141206    2.822568   -0.937862
