# Supplementary material for: Structure–function relationships in aryl diazirines reveal optimal design features to maximize C–H insertion
Source: Chem Sci. 2021 Aug 10;12(36):12138–48. doi: 10.1039/d1sc03631a (PMC8457397; doi:10.1039/d1sc03631a)
Supplement: SC-012-D1SC03631A-s040 [file SC-012-D1SC03631A-s040.xyz]

E=-943.984118621 Eh
H=-943.855318 Eh
G=-943.912560 Eh
19
0 3
C        -0.013932    1.659463   -0.007347
C         1.345381    1.407775   -0.023990
C         1.808349    0.090899   -0.038397
C         0.911977   -0.978602   -0.038123
C        -0.450310   -0.740134   -0.021783
C        -0.939279    0.590126   -0.004663
C        -2.323280    0.845020    0.010677
C        -3.487480   -0.062715    0.007369
F        -3.505401   -0.837986   -1.092091
F        -4.635310    0.616658    0.047732
F        -3.464736   -0.897279    1.062920
H         2.055776    2.227136   -0.034052
H        -0.385958    2.678188    0.000056
H        -1.151515   -1.567419   -0.024985
H         1.288925   -1.995279   -0.058450
C         3.285753   -0.175862    0.003901
F         3.979412    0.790893   -0.613382
F         3.738617   -0.238373    1.265383
F         3.595162   -1.340406   -0.582609
