# Supplementary material for: Structure–function relationships in aryl diazirines reveal optimal design features to maximize C–H insertion
Source: Chem Sci. 2021 Aug 10;12(36):12138–48. doi: 10.1039/d1sc03631a (PMC8457397; doi:10.1039/d1sc03631a)
Supplement: SC-012-D1SC03631A-s041 [file SC-012-D1SC03631A-s041.xyz]

E=-1063.05258347 Eh
H=-1062.818608 Eh
G=-1062.888918 Eh
30
0 3
C         0.353230    1.091458    0.394321
C         1.729927    1.206421    0.331134
C         2.504160    0.089851    0.013899
C         1.899795   -1.142751   -0.238618
C         0.523851   -1.266962   -0.175568
C        -0.284190   -0.146263    0.142356
C        -1.697213   -0.238610    0.204392
C        -2.488082   -1.472514    0.000353
F        -2.330621   -1.975793   -1.240289
F        -3.799059   -1.247941    0.173692
F        -2.135371   -2.453367    0.853826
H         2.212125    2.159256    0.519842
H        -0.255114    1.954864    0.644489
H         0.055867   -2.223896   -0.376277
H         2.514917   -1.999675   -0.491642
C         4.001258    0.196239    0.001021
F         4.529008   -0.114902    1.195355
F         4.548245   -0.637200   -0.895640
F         4.408513    1.438978   -0.295027
C        -3.098921    2.049136    0.291251
H        -2.456866    0.965319    0.325854
H        -2.655215    2.619623    1.113915
C        -4.549146    1.697239    0.540745
H        -4.680763    1.177589    1.492579
H        -5.162051    2.606272    0.562201
H        -4.933821    1.052153   -0.253509
C        -2.800264    2.639978   -1.070121
H        -3.310543    3.602262   -1.194728
H        -1.729385    2.805696   -1.217537
H        -3.152011    1.973218   -1.863435
