# Supplementary material for: Structure–function relationships in aryl diazirines reveal optimal design features to maximize C–H insertion
Source: Chem Sci. 2021 Aug 10;12(36):12138–48. doi: 10.1039/d1sc03631a (PMC8457397; doi:10.1039/d1sc03631a)
Supplement: SC-012-D1SC03631A-s042 [file SC-012-D1SC03631A-s042.xyz]

E=-3326.98350488 Eh
H=-3326.832225 Eh
G=-3326.890730 Eh
21
0 1
C         0.413134    1.582534   -0.682363
C        -0.938732    1.727729   -0.412152
C        -1.621177    0.741221    0.303320
C        -0.926202   -0.385717    0.753034
C         0.435242   -0.510547    0.532620
C         1.129918    0.474166   -0.199783
C         2.520358    0.344505   -0.599408
C         3.321883   -0.851216   -0.163886
F         3.220660   -1.251999    1.123320
F         4.626280   -0.688337   -0.397871
F         2.870611   -1.869289   -0.914876
N         3.437130    1.521497    0.909506
N         3.538783    1.885071   -0.151352
H        -1.476013    2.597688   -0.777844
H         0.941101    2.326150   -1.271379
H         0.962556   -1.378184    0.910063
H        -1.466296   -1.164958    1.283260
C        -3.078568    0.903580    0.610370
H        -3.279840    0.843685    1.679288
H        -3.480534    1.831583    0.208656
Br       -4.143585   -0.536367   -0.185280
