# Supplementary material for: Structure–function relationships in aryl diazirines reveal optimal design features to maximize C–H insertion
Source: Chem Sci. 2021 Aug 10;12(36):12138–48. doi: 10.1039/d1sc03631a (PMC8457397; doi:10.1039/d1sc03631a)
Supplement: SC-012-D1SC03631A-s043 [file SC-012-D1SC03631A-s043.xyz]

E=-3327.04665940 Eh
H=-3326.891778 Eh
G=-3326.948855 Eh
21
0 1
C         0.448649    1.727195    0.016644
C        -0.924531    1.772789   -0.202106
C        -1.628220    0.620267   -0.540903
C        -0.933295   -0.587572   -0.647992
C         0.434183   -0.642700   -0.432727
C         1.141053    0.520195   -0.097855
C         2.605614    0.498399    0.140481
C         3.371206   -0.794992    0.015454
F         2.916859   -1.714192    0.876978
F         4.667172   -0.600021    0.261052
F         3.252892   -1.311888   -1.214735
N         3.186157    1.488374    1.056810
N         3.380838    1.717570   -0.123281
H        -1.449947    2.718628   -0.107630
H         0.975471    2.637984    0.280336
H         0.947286   -1.592520   -0.522483
H        -1.480375   -1.495647   -0.884711
C        -3.098163    0.683176   -0.822814
H        -3.498524    1.684913   -0.678924
H        -3.340937    0.328384   -1.823663
Br       -4.118663   -0.481971    0.380675
