# Supplementary material for: Structure–function relationships in aryl diazirines reveal optimal design features to maximize C–H insertion
Source: Chem Sci. 2021 Aug 10;12(36):12138–48. doi: 10.1039/d1sc03631a (PMC8457397; doi:10.1039/d1sc03631a)
Supplement: SC-012-D1SC03631A-s044 [file SC-012-D1SC03631A-s044.xyz]

E=-830.989116293 Eh
H=-830.823463 Eh
G=-830.880222 Eh
22
0 1
C        -0.707146    1.474939   -0.661889
C        -2.084060    1.399045   -0.571442
C        -2.696767    0.227465   -0.110476
C        -1.908866   -0.855603    0.275001
C        -0.522881   -0.765333    0.230990
C         0.103870    0.399153   -0.248111
C         1.533450    0.523022   -0.460898
C         2.449673   -0.640729   -0.208724
F         2.284738   -1.354651    0.928982
F         3.735128   -0.274520   -0.225535
F         2.231057   -1.492622   -1.223961
N         2.116458    1.396609    1.369307
N         2.269274    2.014634    0.439041
H        -2.696863    2.242061   -0.880849
H        -0.224296    2.365753   -1.051938
H         0.078589   -1.606240    0.555173
H        -2.393499   -1.758507    0.626273
C        -4.201746    0.161016   -0.047029
H        -4.560670    0.980386    0.594914
H        -4.601838    0.343004   -1.056560
O        -4.599099   -1.095040    0.448066
H        -5.560228   -1.126536    0.470109
