# Supplementary material for: Structure–function relationships in aryl diazirines reveal optimal design features to maximize C–H insertion
Source: Chem Sci. 2021 Aug 10;12(36):12138–48. doi: 10.1039/d1sc03631a (PMC8457397; doi:10.1039/d1sc03631a)
Supplement: SC-012-D1SC03631A-s045 [file SC-012-D1SC03631A-s045.xyz]

E=-831.051240919 Eh
H=-830.882087 Eh
G=-830.938262 Eh
22
0 1
C        -0.676264    1.586266    0.000004
C        -2.060449    1.492958    0.000101
C        -2.692652    0.249210    0.000267
C        -1.911956   -0.903654    0.000293
C        -0.523562   -0.818540    0.000166
C         0.108605    0.427243    0.000034
C         1.587453    0.554126   -0.000104
C         2.450497   -0.682519    0.000043
F         2.214727   -1.441324    1.078494
F         3.743878   -0.354428   -0.000061
F         2.214640   -1.441650   -1.078162
N         2.195439    1.743710    0.608971
N         2.195348    1.743509   -0.609662
H        -2.656649    2.402271    0.000026
H        -0.207178    2.564504   -0.000134
H         0.060612   -1.731215    0.000166
H        -2.401106   -1.870302    0.000363
C        -4.200087    0.178498    0.000582
H        -4.578756    0.710476    0.886853
H        -4.579267    0.712870   -0.884021
O        -4.606721   -1.170505   -0.001088
H        -5.568107   -1.200010   -0.000474
