# Supplementary material for: Structure–function relationships in aryl diazirines reveal optimal design features to maximize C–H insertion
Source: Chem Sci. 2021 Aug 10;12(36):12138–48. doi: 10.1039/d1sc03631a (PMC8457397; doi:10.1039/d1sc03631a)
Supplement: SC-012-D1SC03631A-s046 [file SC-012-D1SC03631A-s046.xyz]

E=-755.805869941 Eh
H=-755.646569 Eh
G=-755.702146 Eh
21
0 1
C         1.223450    1.228015   -0.684486
C         2.585080    1.035255   -0.530259
C         3.077954   -0.143447    0.043893
C         2.165007   -1.108555    0.479451
C         0.797054   -0.903345    0.372269
C         0.299539    0.270790   -0.224001
C        -1.104121    0.511127   -0.500068
C        -2.133932   -0.542324   -0.205628
F        -1.962270   -1.481651   -1.150330
F        -3.377831   -0.062810   -0.298550
F        -2.074902   -1.185290    0.984145
N        -1.723967    2.124433    0.265858
N        -1.661006    1.562416    1.241023
H         3.282939    1.792769   -0.875599
H         0.841200    2.126059   -1.160465
H         0.109511   -1.655916    0.739340
H         2.535671   -2.026071    0.927528
C         4.560222   -0.375262    0.159237
H         5.088586    0.553230    0.388209
H         4.961597   -0.758052   -0.784988
H         4.788820   -1.105716    0.937977
