# Supplementary material for: Structure–function relationships in aryl diazirines reveal optimal design features to maximize C–H insertion
Source: Chem Sci. 2021 Aug 10;12(36):12138–48. doi: 10.1039/d1sc03631a (PMC8457397; doi:10.1039/d1sc03631a)
Supplement: SC-012-D1SC03631A-s047 [file SC-012-D1SC03631A-s047.xyz]

E=-755.867970010 Eh
H=-755.705112 Eh
G=-755.758355 Eh
21
0 1
C         1.194531    1.375317   -0.002686
C         2.564959    1.139543   -0.006203
C         3.074075   -0.158502   -0.006621
C         2.164182   -1.219753   -0.007323
C         0.794209   -0.999133   -0.003751
C         0.293579    0.307853   -0.000999
C        -1.164072    0.587036    0.000614
C        -2.150364   -0.553420    0.001081
F        -1.995583   -1.332007   -1.078236
F        -3.402775   -0.093901    0.003717
F        -1.991819   -1.334234    1.078234
N        -1.645647    1.833736   -0.607081
N        -1.644109    1.832797    0.611496
H         3.249871    1.982686   -0.009797
H         0.830531    2.397438   -0.003855
H         0.120277   -1.847646   -0.005772
H         2.536679   -2.240564   -0.012000
C         4.557456   -0.419381    0.010742
H         4.830240   -1.189495   -0.715644
H         4.879189   -0.769982    0.996500
H         5.121760    0.485750   -0.222893
