# Supplementary material for: Structure–function relationships in aryl diazirines reveal optimal design features to maximize C–H insertion
Source: Chem Sci. 2021 Aug 10;12(36):12138–48. doi: 10.1039/d1sc03631a (PMC8457397; doi:10.1039/d1sc03631a)
Supplement: SC-012-D1SC03631A-s048 [file SC-012-D1SC03631A-s048.xyz]

E=-646.337685576 Eh
H=-646.188161 Eh
G=-646.239382 Eh
19
0 1
C         1.044943    1.550176    0.000048
C         2.386924    1.207612    0.000050
C         2.763879   -0.138639    0.000067
C         1.768412   -1.134582    0.000098
C         0.431916   -0.800226    0.000086
C         0.026278    0.566582    0.000066
C        -1.303759    1.084792    0.000094
C        -2.359231    0.005706   -0.000013
F        -2.266767   -0.787257   -1.091901
F        -3.600719    0.500421   -0.000027
F        -2.266886   -0.787472    1.091733
H         3.152362    1.977391    0.000039
H         0.723935    2.586625    0.000033
H        -0.318190   -1.582372    0.000099
H         2.069185   -2.178588    0.000133
C         4.212264   -0.537511   -0.000134
H         4.441224   -1.144472   -0.881285
H         4.441119   -1.146144    0.879876
H         4.869947    0.332871    0.000691
