# Supplementary material for: Structure–function relationships in aryl diazirines reveal optimal design features to maximize C–H insertion
Source: Chem Sci. 2021 Aug 10;12(36):12138–48. doi: 10.1039/d1sc03631a (PMC8457397; doi:10.1039/d1sc03631a)
Supplement: SC-012-D1SC03631A-s049 [file SC-012-D1SC03631A-s049.xyz]

E=-765.403337373 Eh
H=-765.144208 Eh
G=-765.204437 Eh
30
0 1
C        -1.141386   -0.761804   -0.742344
C        -2.519567   -0.763806   -0.894423
C        -3.337397    0.025431   -0.076325
C        -2.732224    0.813889    0.902824
C        -1.350398    0.810104    1.063179
C        -0.523931    0.028563    0.245246
C         0.942121    0.076289    0.518050
C         1.674411   -1.204002    0.229744
F         1.042102   -2.206940    0.854092
F         2.944600   -1.200142    0.676803
F         1.786161   -1.568439   -1.087734
H        -2.976451   -1.384265   -1.661225
H        -0.528204   -1.382724   -1.388405
H        -0.879145    1.405727    1.838769
H        -3.350894    1.429018    1.550650
C         1.863613    1.580087   -0.693705
H         1.253948    0.550775   -0.677235
H         1.801903    1.563529   -1.795416
C         3.304698    1.478575   -0.248836
H         3.803812    0.610075   -0.679051
H         3.825568    2.380340   -0.586756
H         3.359398    1.413086    0.838233
C         1.098425    2.763833   -0.152921
H         1.511497    3.676031   -0.595375
H         0.038293    2.709522   -0.409372
H         1.197017    2.810362    0.932698
C        -4.834588   -0.004406   -0.237405
H        -5.303358    0.856988    0.243084
H        -5.118069   -0.006526   -1.293141
H        -5.253750   -0.908756    0.215585
