# Supplementary material for: Structure–function relationships in aryl diazirines reveal optimal design features to maximize C–H insertion
Source: Chem Sci. 2021 Aug 10;12(36):12138–48. doi: 10.1039/d1sc03631a (PMC8457397; doi:10.1039/d1sc03631a)
Supplement: SC-012-D1SC03631A-s050 [file SC-012-D1SC03631A-s050.xyz]

E=-646.346709781 Eh
H=-646.197390 Eh
G=-646.249699 Eh
19
0 3
C        -1.100017    1.528138    0.000936
C        -2.442222    1.197332    0.008357
C        -2.862660   -0.139717    0.010920
C        -1.885226   -1.142284    0.011951
C        -0.535995   -0.835529    0.004412
C        -0.112045    0.516352   -0.002177
C         1.255631    0.842516   -0.008433
C         2.463165   -0.001203   -0.002195
F         2.533185   -0.769661    1.102059
F         3.576169    0.737241   -0.051997
F         2.487796   -0.846809   -1.051479
H        -3.187694    1.987877    0.013823
H        -0.788091    2.567433    0.001068
H         0.206386   -1.626741    0.006309
H        -2.193726   -2.184073    0.019752
C        -4.327231   -0.484455   -0.014572
H        -4.506639   -1.484008    0.387494
H        -4.712794   -0.465292   -1.039645
H        -4.912197    0.230960    0.568753
