# Supplementary material for: Structure–function relationships in aryl diazirines reveal optimal design features to maximize C–H insertion
Source: Chem Sci. 2021 Aug 10;12(36):12138–48. doi: 10.1039/d1sc03631a (PMC8457397; doi:10.1039/d1sc03631a)
Supplement: SC-012-D1SC03631A-s051 [file SC-012-D1SC03631A-s051.xyz]

E=-765.414333218 Eh
H=-765.159847 Eh
G=-765.225427 Eh
30
0 3
C        -1.231014    1.210258   -0.396831
C        -2.600947    1.398149   -0.344730
C        -3.466898    0.340070   -0.044652
C        -2.908975   -0.923085    0.195334
C        -1.542935   -1.131306    0.146810
C        -0.661836   -0.060404   -0.149095
C         0.741698   -0.236858   -0.200249
C         1.460170   -1.510241    0.009195
F         1.266559   -2.011934    1.247023
F         2.785321   -1.358305   -0.150084
F         1.067631   -2.473978   -0.849120
H        -3.014530    2.383260   -0.542867
H        -0.575290    2.040664   -0.641727
H        -1.136708   -2.119144    0.334992
H        -3.566866   -1.757832    0.422819
C         2.268743    1.964494   -0.294267
H         1.566687    0.914318   -0.325865
H         1.859307    2.555964   -1.119783
C         3.699043    1.534756   -0.536784
H         3.806066    1.007107   -1.487415
H         4.362327    2.408035   -0.555833
H         4.043312    0.869124    0.259149
C         1.997984    2.574774    1.064275
H         2.556958    3.509718    1.189951
H         0.936227    2.794443    1.207111
H         2.311059    1.891507    1.859895
C        -4.954136    0.552611    0.043015
H        -5.260634    1.444953   -0.507309
H        -5.500424   -0.303967   -0.360114
H        -5.268469    0.680496    1.084500
