# Supplementary material for: Structure–function relationships in aryl diazirines reveal optimal design features to maximize C–H insertion
Source: Chem Sci. 2021 Aug 10;12(36):12138–48. doi: 10.1039/d1sc03631a (PMC8457397; doi:10.1039/d1sc03631a)
Supplement: SC-012-D1SC03631A-s052 [file SC-012-D1SC03631A-s052.xyz]

E=-829.786687319 Eh
H=-829.645441 Eh
G=-829.699698 Eh
20
0 1
C        -0.946481    1.224842   -0.540136
C        -2.296260    0.996074   -0.364769
C        -2.736917   -0.269873    0.040526
C        -1.819053   -1.288507    0.284769
C        -0.455817   -1.049443    0.163094
C        -0.001507    0.213356   -0.260988
C         1.394054    0.460035   -0.578629
C         2.442898   -0.525472   -0.133788
F         2.327301   -1.049132    1.103738
F         3.672268   -0.015061   -0.214734
F         2.342464   -1.553288   -0.994290
N         1.887027    1.732438    1.077579
N         1.959220    2.182171    0.050265
H        -0.589948    2.188266   -0.891127
H         0.251754   -1.840960    0.376816
H        -2.172134   -2.268423    0.595792
H        -3.035671    1.766306   -0.558088
C        -4.190727   -0.526879    0.203731
H        -4.454515   -1.558457    0.516393
O        -5.042831    0.307942    0.016251
