# Supplementary material for: Structure–function relationships in aryl diazirines reveal optimal design features to maximize C–H insertion
Source: Chem Sci. 2021 Aug 10;12(36):12138–48. doi: 10.1039/d1sc03631a (PMC8457397; doi:10.1039/d1sc03631a)
Supplement: SC-012-D1SC03631A-s053 [file SC-012-D1SC03631A-s053.xyz]

E=-829.850445659 Eh
H=-829.705688 Eh
G=-829.758997 Eh
20
0 1
C        -0.938249    1.317868   -0.000179
C        -2.296418    1.043450   -0.000267
C        -2.740206   -0.279943   -0.000195
C        -1.815738   -1.322711   -0.000111
C        -0.452894   -1.055465    0.000008
C        -0.005473    0.270370   -0.000026
C         1.442283    0.595153    0.000073
C         2.465629   -0.513379    0.000079
F         2.332219   -1.296701    1.078270
F         3.700413   -0.011727    0.000116
F         2.332264   -1.296664   -1.078144
N         1.882775    1.858827    0.608437
N         1.882843    1.858880   -0.608130
H        -3.033310    1.839998   -0.000400
H        -0.599714    2.348281   -0.000248
H         0.253642   -1.876304    0.000116
H        -2.164690   -2.352144   -0.000090
C        -4.195797   -0.573361   -0.000291
H        -4.457499   -1.652473   -0.000885
O        -5.052579    0.277830    0.000328
