# Supplementary material for: Structure–function relationships in aryl diazirines reveal optimal design features to maximize C–H insertion
Source: Chem Sci. 2021 Aug 10;12(36):12138–48. doi: 10.1039/d1sc03631a (PMC8457397; doi:10.1039/d1sc03631a)
Supplement: SC-012-D1SC03631A-s054 [file SC-012-D1SC03631A-s054.xyz]

E=-1176.07418433 Eh
H=-1175.952830 Eh
G=-1176.005855 Eh
18
0 1
C         0.833095    1.291168   -0.687430
C         2.202233    1.137783   -0.550992
C         2.692551   -0.050636   -0.011147
C         1.838000   -1.067756    0.405633
C         0.466231   -0.882942    0.310134
C        -0.061222    0.297572   -0.247024
C        -1.474058    0.505074   -0.512379
C        -2.472203   -0.571089   -0.187622
F        -2.289547   -1.514903   -1.125365
F        -3.727722   -0.124097   -0.263635
F        -2.371652   -1.196838    1.007556
N        -2.118747    2.112522    0.263168
N        -2.019482    1.558555    1.238711
H         2.890726    1.908544   -0.877074
H         0.426478    2.190608   -1.139254
H        -0.199548   -1.664153    0.656262
H         2.249400   -1.981969    0.817348
Cl        4.409004   -0.269592    0.138089
