# Supplementary material for: Structure–function relationships in aryl diazirines reveal optimal design features to maximize C–H insertion
Source: Chem Sci. 2021 Aug 10;12(36):12138–48. doi: 10.1039/d1sc03631a (PMC8457397; doi:10.1039/d1sc03631a)
Supplement: SC-012-D1SC03631A-s055 [file SC-012-D1SC03631A-s055.xyz]

E=-1176.13681768 Eh
H=-1176.011886 Eh
G=-1176.063552 Eh
18
0 1
C         0.807725    1.430906    0.000178
C         2.183869    1.240252    0.000285
C         2.689923   -0.053924    0.000005
C         1.839445   -1.154240   -0.000370
C         0.464855   -0.956270   -0.000533
C        -0.064962    0.338422   -0.000256
C        -1.529119    0.580893   -0.000368
C        -2.485375   -0.585365    0.000157
F        -2.306360   -1.360148   -1.077867
F        -3.747861   -0.157820    0.000386
F        -2.305736   -1.359530    1.078509
N        -2.040056    1.815400   -0.609370
N        -2.039895    1.815464    0.608628
H         2.860400    2.086917    0.000591
H         0.417890    2.443121    0.000438
H        -0.188050   -1.820671   -0.000916
H         2.252059   -2.156447   -0.000572
Cl        4.412871   -0.300913    0.000107
