# Supplementary material for: Structure–function relationships in aryl diazirines reveal optimal design features to maximize C–H insertion
Source: Chem Sci. 2021 Aug 10;12(36):12138–48. doi: 10.1039/d1sc03631a (PMC8457397; doi:10.1039/d1sc03631a)
Supplement: SC-012-D1SC03631A-s056 [file SC-012-D1SC03631A-s056.xyz]

E=-1066.60491084 Eh
H=-1066.493341 Eh
G=-1066.541875 Eh
16
0 1
C         0.622305    1.619957    0.000066
C         1.975912    1.329811    0.000030
C         2.359648   -0.010263    0.000001
C         1.426889   -1.054974    0.000036
C         0.081142   -0.750631    0.000118
C        -0.362654    0.602112    0.000088
C        -1.711096    1.079373   -0.000042
C        -2.731984   -0.032983   -0.000020
F        -2.609951   -0.820763   -1.092028
F        -3.986821    0.421630    0.000158
F        -2.609774   -0.821078    1.091757
H         2.728324    2.109382    0.000030
H         0.268762    2.645517    0.000087
H        -0.643884   -1.555790    0.000210
H         1.774809   -2.081299    0.000024
Cl        4.045290   -0.401783   -0.000058
