# Supplementary material for: Structure–function relationships in aryl diazirines reveal optimal design features to maximize C–H insertion
Source: Chem Sci. 2021 Aug 10;12(36):12138–48. doi: 10.1039/d1sc03631a (PMC8457397; doi:10.1039/d1sc03631a)
Supplement: SC-012-D1SC03631A-s057 [file SC-012-D1SC03631A-s057.xyz]

E=-1185.67309544 Eh
H=-1185.452044 Eh
G=-1185.512077 Eh
27
0 1
C        -0.771338   -0.456215   -0.935001
C        -2.153505   -0.444714   -1.065394
C        -2.930510   -0.008948    0.005508
C        -2.350443    0.421145    1.193066
C        -0.963820    0.426073    1.295878
C        -0.147442   -0.018453    0.246980
C         1.321688    0.021225    0.496828
C         2.048167   -1.238946    0.133191
F         1.606023   -2.209636    0.941967
F         3.380265   -1.139388    0.295443
F         1.898644   -1.707234   -1.144765
H        -2.632964   -0.776297   -1.979470
H        -0.163943   -0.814189   -1.759897
H        -0.480345    0.769033    2.204636
H        -2.976946    0.755532    2.011985
C         2.158310    1.660617   -0.626534
H         1.676730    0.561809   -0.664587
H         2.250846    1.644400   -1.724924
C         3.519387    1.758740    0.022975
H         4.194875    0.978486   -0.324513
H         3.947126    2.732277   -0.238949
H         3.420252    1.683243    1.106033
C         1.161035    2.711461   -0.200512
H         1.522270    3.685871   -0.543218
H         0.174827    2.539188   -0.636737
H         1.068344    2.724571    0.887069
Cl       -4.665567    0.001793   -0.151361
