# Supplementary material for: Structure–function relationships in aryl diazirines reveal optimal design features to maximize C–H insertion
Source: Chem Sci. 2021 Aug 10;12(36):12138–48. doi: 10.1039/d1sc03631a (PMC8457397; doi:10.1039/d1sc03631a)
Supplement: SC-012-D1SC03631A-s058 [file SC-012-D1SC03631A-s058.xyz]

E=-1066.61568463 Eh
H=-1066.504269 Eh
G=-1066.554779 Eh
16
0 3
C         0.671326    1.596381   -0.000007
C         2.025172    1.314692    0.000005
C         2.447515   -0.014924    0.000001
C         1.529450   -1.065188   -0.000024
C         0.174718   -0.786784   -0.000054
C        -0.284648    0.554341   -0.000024
C        -1.660584    0.842568   -0.000015
C        -2.843950   -0.037290    0.000033
F        -2.862331   -0.844219   -1.077845
F        -3.977282    0.668249    0.000218
F        -2.862123   -0.844548    1.077657
H         2.758944    2.112465    0.000023
H         0.329542    2.625837    0.000017
H        -0.544643   -1.598563   -0.000125
H         1.884064   -2.089536   -0.000031
Cl        4.149042   -0.369901    0.000021
