# Supplementary material for: Structure–function relationships in aryl diazirines reveal optimal design features to maximize C–H insertion
Source: Chem Sci. 2021 Aug 10;12(36):12138–48. doi: 10.1039/d1sc03631a (PMC8457397; doi:10.1039/d1sc03631a)
Supplement: SC-012-D1SC03631A-s059 [file SC-012-D1SC03631A-s059.xyz]

E=-1185.68393683 Eh
H=-1185.467331 Eh
G=-1185.531382 Eh
27
0 3
C        -0.926164    1.144106   -0.390979
C        -2.299721    1.297038   -0.340902
C        -3.098150    0.192946   -0.043313
C        -2.534519   -1.059074    0.201390
C        -1.160409   -1.211335    0.149790
C        -0.318098   -0.109868   -0.145675
C         1.090792   -0.237647   -0.195933
C         1.848878   -1.490055    0.009276
F         1.665930   -2.000175    1.244468
F         3.167488   -1.296600   -0.147202
F         1.484204   -2.459038   -0.854265
H        -2.760672    2.259580   -0.530901
H        -0.297525    1.996327   -0.629866
H        -0.721486   -2.184217    0.340459
H        -3.176681   -1.902292    0.429403
C         2.548172    2.013555   -0.293284
H         1.880155    0.945324   -0.321414
H         2.116873    2.591785   -1.117185
C         3.989114    1.626267   -0.544531
H         4.105954    1.100408   -1.494924
H         4.624313    2.519822   -0.570010
H         4.359264    0.974039    0.250798
C         2.267881    2.617655    1.066222
H         2.800956    3.568227    1.185669
H         1.201572    2.808850    1.216150
H         2.605739    1.945820    1.861290
Cl       -4.826100    0.381007    0.021245
