# Supplementary material for: Structure–function relationships in aryl diazirines reveal optimal design features to maximize C–H insertion
Source: Chem Sci. 2021 Aug 10;12(36):12138–48. doi: 10.1039/d1sc03631a (PMC8457397; doi:10.1039/d1sc03631a)
Supplement: SC-012-D1SC03631A-s060 [file SC-012-D1SC03631A-s060.xyz]

E=-808.716923256 Eh
H=-808.586736 Eh
G=-808.640621 Eh
19
0 1
C        -0.943033    1.330100   -0.575463
C        -2.307446    1.178472   -0.418205
C        -2.820146   -0.061707   -0.012270
C        -1.960687   -1.131747    0.251069
C        -0.588389   -0.959008    0.143767
C        -0.058172    0.274680   -0.279272
C         1.354018    0.450132   -0.574869
C         2.339729   -0.595867   -0.123521
F         2.178566   -1.118169    1.109320
F         3.596283   -0.155787   -0.187144
F         2.188609   -1.610572   -0.991684
N         1.885826    1.675446    1.103202
N         1.999907    2.133332    0.083449
H        -2.985892    1.997142   -0.629316
H        -0.535193    2.272513   -0.926675
H         0.070752   -1.787742    0.370694
H        -2.371559   -2.085843    0.561190
C        -4.241675   -0.234538    0.128948
N        -5.384937   -0.371409    0.243146
