# Supplementary material for: Structure–function relationships in aryl diazirines reveal optimal design features to maximize C–H insertion
Source: Chem Sci. 2021 Aug 10;12(36):12138–48. doi: 10.1039/d1sc03631a (PMC8457397; doi:10.1039/d1sc03631a)
Supplement: SC-012-D1SC03631A-s061 [file SC-012-D1SC03631A-s061.xyz]

E=-808.780897043 Eh
H=-808.647056 Eh
G=-808.699765 Eh
19
0 1
C        -0.933937    1.427833    0.000151
C        -2.307521    1.234460    0.000204
C        -2.824815   -0.063497    0.000068
C        -1.960189   -1.162297   -0.000031
C        -0.587631   -0.964998   -0.000032
C        -0.062422    0.332790   -0.000000
C         1.401115    0.575197   -0.000030
C         2.359783   -0.589883    0.000020
F         2.181086   -1.363255    1.078660
F         3.620253   -0.158710   -0.000685
F         2.179957   -1.364041   -1.077869
N         1.910176    1.812744    0.608074
N         1.909989    1.812530   -0.608438
H        -2.982196    2.082981    0.000316
H        -0.542186    2.438939    0.000227
H         0.068743   -1.826313   -0.000027
H        -2.368568   -2.166510   -0.000061
C        -4.249197   -0.269912   -0.000017
N        -5.394247   -0.435732   -0.000124
