# Supplementary material for: Structure–function relationships in aryl diazirines reveal optimal design features to maximize C–H insertion
Source: Chem Sci. 2021 Aug 10;12(36):12138–48. doi: 10.1039/d1sc03631a (PMC8457397; doi:10.1039/d1sc03631a)
Supplement: SC-012-D1SC03631A-s062 [file SC-012-D1SC03631A-s062.xyz]

E=-699.244262230 Eh
H=-699.123885 Eh
G=-699.174147 Eh
17
0 1
C        -0.746744    1.614485   -0.000022
C        -2.101790    1.323924    0.000008
C        -2.497464   -0.017489   -0.000001
C        -1.556727   -1.060884   -0.000036
C        -0.208832   -0.759693   -0.000050
C         0.229972    0.592034   -0.000041
C         1.587139    1.071392   -0.000047
C         2.607111   -0.043095    0.000013
F         2.478752   -0.827171    1.092485
F         3.860633    0.410157    0.000077
F         2.478853   -0.827162   -1.092478
H        -2.849914    2.107960    0.000031
H        -0.389345    2.638404   -0.000026
H         0.516908   -1.563805   -0.000077
H        -1.901231   -2.088652   -0.000048
C        -3.901865   -0.339370    0.000021
N        -5.029336   -0.597737    0.000041
