# Supplementary material for: Structure–function relationships in aryl diazirines reveal optimal design features to maximize C–H insertion
Source: Chem Sci. 2021 Aug 10;12(36):12138–48. doi: 10.1039/d1sc03631a (PMC8457397; doi:10.1039/d1sc03631a)
Supplement: SC-012-D1SC03631A-s063 [file SC-012-D1SC03631A-s063.xyz]

E=-818.317731538 Eh
H=-818.087901 Eh
G=-818.148365 Eh
28
0 1
C        -0.873521    0.642626   -0.835061
C        -2.252716    0.699244   -0.965830
C        -3.067817    0.083618   -0.011091
C        -2.488358   -0.569958    1.082782
C        -1.111491   -0.581646    1.231828
C        -0.276631    0.013289    0.268813
C         1.170999   -0.102112    0.531501
C         1.778242   -1.304560   -0.142099
F         1.242478   -2.390705    0.430094
F         3.110818   -1.373777    0.008116
F         1.561516   -1.407166   -1.476932
H        -2.705073    1.198377   -1.815738
H        -0.250061    1.089191   -1.605180
H        -0.657368   -1.050613    2.097622
H        -3.124679   -1.041851    1.823374
C         2.188970    1.729210   -0.262272
H         1.602874    0.706880   -0.444126
H         2.124061    2.010736   -1.323058
C         3.614796    1.463084    0.159027
H         4.122181    0.774955   -0.516249
H         4.148512    2.418684    0.150101
H         3.635160    1.050851    1.168844
C         1.427108    2.691109    0.616762
H         1.885544    3.679333    0.511503
H         0.377643    2.770093    0.327732
H         1.486159    2.374628    1.658758
C        -4.498141    0.130711   -0.149675
N        -5.649556    0.170841   -0.261884
