# Supplementary material for: Structure–function relationships in aryl diazirines reveal optimal design features to maximize C–H insertion
Source: Chem Sci. 2021 Aug 10;12(36):12138–48. doi: 10.1039/d1sc03631a (PMC8457397; doi:10.1039/d1sc03631a)
Supplement: SC-012-D1SC03631A-s064 [file SC-012-D1SC03631A-s064.xyz]

E=-699.260213148 Eh
H=-699.139899 Eh
G=-699.191513 Eh
17
0 3
C        -0.803383    1.592554    0.000023
C        -2.154402    1.310701    0.000014
C        -2.590619   -0.023237    0.000006
C        -1.659954   -1.073473    0.000042
C        -0.307160   -0.798658    0.000074
C         0.149451    0.545239    0.000030
C         1.523343    0.833411   -0.000007
C         2.710776   -0.045812   -0.000017
F         2.725524   -0.849749    1.078233
F         3.840951    0.662063   -0.000042
F         2.725513   -0.849771   -1.078251
H        -2.885144    2.111548    0.000013
H        -0.456602    2.620054    0.000029
H         0.414423   -1.608112    0.000121
H        -2.012206   -2.098903    0.000047
C        -3.996945   -0.314789   -0.000032
N        -5.130713   -0.549013   -0.000066
