# Supplementary material for: Structure–function relationships in aryl diazirines reveal optimal design features to maximize C–H insertion
Source: Chem Sci. 2021 Aug 10;12(36):12138–48. doi: 10.1039/d1sc03631a (PMC8457397; doi:10.1039/d1sc03631a)
Supplement: SC-012-D1SC03631A-s065 [file SC-012-D1SC03631A-s065.xyz]

E=-818.329050546 Eh
H=-818.103496 Eh
G=-818.168564 Eh
28
0 3
C        -1.045452    1.156556   -0.411303
C        -2.415357    1.314824   -0.358479
C        -3.232679    0.217584   -0.046495
C        -2.660665   -1.038141    0.208492
C        -1.290503   -1.199522    0.154798
C        -0.445897   -0.101315   -0.154379
C         0.960426   -0.234798   -0.206759
C         1.714506   -1.491099    0.007667
F         1.531352   -1.983529    1.248510
F         3.031853   -1.304415   -0.156211
F         1.338988   -2.462896   -0.845791
H        -2.868843    2.279446   -0.557101
H        -0.409875    2.000489   -0.659651
H        -0.852674   -2.171071    0.352994
H        -3.303626   -1.878142    0.446944
C         2.431557    2.011761   -0.288991
H         1.759061    0.949463   -0.325071
H         2.010671    2.592334   -1.116684
C         3.872413    1.616426   -0.527923
H         3.994878    1.089361   -1.476860
H         4.510938    2.507558   -0.549360
H         4.233610    0.964263    0.271515
C         2.142083    2.616953    1.068157
H         2.679445    3.564540    1.190867
H         1.075823    2.815140    1.208875
H         2.469981    1.944336    1.866644
C        -4.658233    0.380841    0.010571
N        -5.807475    0.514202    0.056598
