# Supplementary material for: Structure–function relationships in aryl diazirines reveal optimal design features to maximize C–H insertion
Source: Chem Sci. 2021 Aug 10;12(36):12138–48. doi: 10.1039/d1sc03631a (PMC8457397; doi:10.1039/d1sc03631a)
Supplement: SC-012-D1SC03631A-s066 [file SC-012-D1SC03631A-s066.xyz]

E=-716.505505213 Eh
H=-716.375630 Eh
G=-716.425203 Eh
18
0 1
C         1.706210    1.103430   -0.622596
C         3.052692    0.835543   -0.433165
C         3.442581   -0.379092    0.132148
C         2.483964   -1.311492    0.522916
C         1.131855   -1.026304    0.380725
C         0.722822    0.186878   -0.205044
C        -0.660053    0.499924   -0.523776
C        -1.754113   -0.480869   -0.205593
F        -1.623728   -1.461167   -1.114846
F        -2.965813    0.066411   -0.334136
F        -1.745416   -1.081544    1.006257
N        -1.196488    2.176154    0.191245
N        -1.175623    1.643658    1.183408
H         3.800428    1.556797   -0.745009
H         1.383900    2.026213   -1.095430
H         0.390875   -1.745754    0.707638
H         2.791500   -2.256540    0.957763
H         4.496930   -0.600814    0.263298
