# Supplementary material for: Structure–function relationships in aryl diazirines reveal optimal design features to maximize C–H insertion
Source: Chem Sci. 2021 Aug 10;12(36):12138–48. doi: 10.1039/d1sc03631a (PMC8457397; doi:10.1039/d1sc03631a)
Supplement: SC-012-D1SC03631A-s067 [file SC-012-D1SC03631A-s067.xyz]

E=-716.568520048 Eh
H=-716.435083 Eh
G=-716.483466 Eh
18
0 1
C         1.689233    1.226798    0.000133
C         3.040460    0.898240    0.000157
C         3.437317   -0.435196    0.000025
C         2.473531   -1.439897   -0.000140
C         1.120886   -1.119912   -0.000158
C         0.718640    0.219888    0.000002
C        -0.717033    0.598958   -0.000004
C        -1.779894   -0.471006    0.000087
F        -1.677341   -1.259363   -1.078155
F        -2.997156    0.074569    0.000086
F        -1.677325   -1.259373    1.078305
N        -1.111296    1.875557   -0.609253
N        -1.111303    1.875742    0.608867
H         3.782866    1.689285    0.000280
H         1.392361    2.270270    0.000237
H         0.385181   -1.915215   -0.000323
H         2.773730   -2.482403   -0.000261
H         4.491611   -0.690763    0.000044
