# Supplementary material for: Structure–function relationships in aryl diazirines reveal optimal design features to maximize C–H insertion
Source: Chem Sci. 2021 Aug 10;12(36):12138–48. doi: 10.1039/d1sc03631a (PMC8457397; doi:10.1039/d1sc03631a)
Supplement: SC-012-D1SC03631A-s068 [file SC-012-D1SC03631A-s068.xyz]

E=-607.035801518 Eh
H=-606.915700 Eh
G=-606.961020 Eh
16
0 1
C         1.595005    1.376171   -0.000082
C         2.909599    0.935003    0.000036
C         3.161956   -0.435688    0.000084
C         2.114621   -1.364805    0.000011
C         0.803924   -0.926460   -0.000101
C         0.509796    0.466128   -0.000128
C        -0.781591    1.085314   -0.000168
C        -1.917754    0.090786   -0.000005
F        -1.884849   -0.705562   -1.091956
F        -3.116063    0.680828   -0.000073
F        -1.884745   -0.705118    1.092273
H         3.731583    1.642134    0.000062
H         1.347417    2.432452   -0.000162
H        -0.005817   -1.646445   -0.000178
H         2.336255   -2.426509    0.000037
H         4.188149   -0.791661    0.000161
