# Supplementary material for: Structure–function relationships in aryl diazirines reveal optimal design features to maximize C–H insertion
Source: Chem Sci. 2021 Aug 10;12(36):12138–48. doi: 10.1039/d1sc03631a (PMC8457397; doi:10.1039/d1sc03631a)
Supplement: SC-012-D1SC03631A-s069 [file SC-012-D1SC03631A-s069.xyz]

E=-726.103601049 Eh
H=-725.874029 Eh
G=-725.930432 Eh
27
0 1
C        -1.435915   -0.343580   -1.047948
C        -2.814335   -0.323748   -1.221788
C        -3.649218    0.002354   -0.153214
C        -3.100721    0.323608    1.084853
C        -1.718495    0.334737    1.247214
C        -0.863065   -0.011009    0.192443
C         0.596382    0.013329    0.497469
C         1.323265   -1.246428    0.132417
F         0.861569   -2.223060    0.923562
F         2.653615   -1.156491    0.320264
F         1.193854   -1.701193   -1.151456
H        -3.241405   -0.573796   -2.187729
H        -0.790561   -0.622014   -1.875517
H        -1.267651    0.603124    2.197167
H        -3.747562    0.580116    1.917586
C         1.476359    1.666306   -0.563627
H         0.996885    0.570734   -0.644687
H         1.598409    1.681940   -1.659304
C         2.820733    1.742062    0.123355
H         3.503085    0.969627   -0.228321
H         3.257868    2.721306   -0.098914
H         2.692752    1.635690    1.200840
C         0.472868    2.711017   -0.135762
H         0.846134    3.692362   -0.444314
H        -0.502536    2.552406   -0.600417
H         0.352237    2.695041    0.948982
H        -4.726144    0.008258   -0.289168
