# Supplementary material for: Structure–function relationships in aryl diazirines reveal optimal design features to maximize C–H insertion
Source: Chem Sci. 2021 Aug 10;12(36):12138–48. doi: 10.1039/d1sc03631a (PMC8457397; doi:10.1039/d1sc03631a)
Supplement: SC-012-D1SC03631A-s070 [file SC-012-D1SC03631A-s070.xyz]

E=-607.046984755 Eh
H=-606.927070 Eh
G=-606.974017 Eh
16
0 3
C         1.641269    1.376111    0.000013
C         2.963386    0.965644   -0.000019
C         3.279627   -0.394392   -0.000020
C         2.259002   -1.346959    0.000004
C         0.930951   -0.954726    0.000034
C         0.597425    0.422683    0.000024
C        -0.748567    0.835072    0.000076
C        -2.009397    0.071883    0.000003
F        -2.108238   -0.729522   -1.078001
F        -3.070800    0.883695    0.000156
F        -2.108160   -0.729824    1.077767
H         3.755864    1.706642   -0.000036
H         1.388306    2.431232    0.000019
H         0.137200   -1.694297    0.000050
H         2.504051   -2.403973    0.000007
H         4.317183   -0.710644   -0.000031
