# Supplementary material for: Structure–function relationships in aryl diazirines reveal optimal design features to maximize C–H insertion
Source: Chem Sci. 2021 Aug 10;12(36):12138–48. doi: 10.1039/d1sc03631a (PMC8457397; doi:10.1039/d1sc03631a)
Supplement: SC-012-D1SC03631A-s071 [file SC-012-D1SC03631A-s071.xyz]

E=-726.114692302 Eh
H=-725.889601 Eh
G=-725.950193 Eh
27
0 3
C        -1.486473    1.408268   -0.410899
C        -2.829440    1.738184   -0.342917
C        -3.776498    0.766749   -0.013834
C        -3.365828   -0.542252    0.244178
C        -2.025915   -0.886847    0.178118
C        -1.050737    0.087864   -0.149690
C         0.329543   -0.228913   -0.215433
C         0.919824   -1.566934   -0.003039
F         0.703605   -2.029600    1.245789
F         2.249278   -1.551750   -0.192165
F         0.412142   -2.494877   -0.839166
H        -3.144496    2.756103   -0.548046
H        -0.749292    2.160588   -0.675408
H        -1.714003   -1.905524    0.380557
H        -4.100125   -1.299593    0.499001
C         2.067214    1.810954   -0.289723
H         1.264310    0.835197   -0.335760
H         1.726409    2.446054   -1.113964
C         3.450043    1.242956   -0.522486
H         3.514887    0.716575   -1.477560
H         4.196720    2.046288   -0.525571
H         3.718103    0.539197    0.269963
C         1.843658    2.433780    1.071669
H         2.493287    3.305844    1.212263
H         0.808161    2.759182    1.205075
H         2.076515    1.715531    1.864018
H        -4.828062    1.027743    0.039643
