# Supplementary material for: Structure–function relationships in aryl diazirines reveal optimal design features to maximize C–H insertion
Source: Chem Sci. 2021 Aug 10;12(36):12138–48. doi: 10.1039/d1sc03631a (PMC8457397; doi:10.1039/d1sc03631a)
Supplement: SC-012-D1SC03631A-s072 [file SC-012-D1SC03631A-s072.xyz]

E=-771.849273587 Eh
H=-771.701079 Eh
G=-771.753591 Eh
20
0 1
C         1.247125    1.168466    0.772630
C         2.606913    0.969667    0.662109
C         3.099074   -0.150450   -0.035488
C         2.182826   -1.043796   -0.626216
C         0.825973   -0.817654   -0.533178
C         0.316129    0.289679    0.180984
C        -1.080556    0.551593    0.415143
C        -2.120291   -0.515909    0.264314
F        -2.084947   -1.298847   -0.843854
F        -3.362499   -0.020594    0.312549
F        -1.951476   -1.345141    1.307455
N        -1.672471    1.427404   -1.364404
N        -1.713460    2.079096   -0.440871
H         3.306076    1.662684    1.120464
H         0.862805    2.017245    1.330126
H         0.136700   -1.506732   -1.007096
H         2.558325   -1.905644   -1.170109
N         4.446574   -0.348866   -0.171173
H         4.769879   -1.256988   -0.462951
H         5.068854    0.157667    0.437559
