# Supplementary material for: Structure–function relationships in aryl diazirines reveal optimal design features to maximize C–H insertion
Source: Chem Sci. 2021 Aug 10;12(36):12138–48. doi: 10.1039/d1sc03631a (PMC8457397; doi:10.1039/d1sc03631a)
Supplement: SC-012-D1SC03631A-s073 [file SC-012-D1SC03631A-s073.xyz]

E=-771.906994390 Eh
H=-771.755438 Eh
G=-771.806919 Eh
20
0 1
C         1.216861    1.364021   -0.004345
C         2.583290    1.132108   -0.005356
C         3.085537   -0.175641   -0.006575
C         2.170871   -1.238253   -0.009047
C         0.805776   -1.002772   -0.007822
C         0.304750    0.303805   -0.004633
C        -1.149906    0.591110    0.000177
C        -2.139159   -0.546126    0.002216
F        -1.988240   -1.326654   -1.076663
F        -3.391293   -0.085166    0.006637
F        -1.981417   -1.327960    1.079566
N        -1.628094    1.838120   -0.606805
N        -1.624236    1.836514    0.613486
H         3.273273    1.970848   -0.009732
H         0.859566    2.388737   -0.001610
H         0.130835   -1.850748   -0.007895
H         2.539765   -2.259783   -0.016568
N         4.450751   -0.414209   -0.060972
H         4.749300   -1.319164    0.271120
H         5.038742    0.335648    0.271172
