# Supplementary material for: Structure–function relationships in aryl diazirines reveal optimal design features to maximize C–H insertion
Source: Chem Sci. 2021 Aug 10;12(36):12138–48. doi: 10.1039/d1sc03631a (PMC8457397; doi:10.1039/d1sc03631a)
Supplement: SC-012-D1SC03631A-s074 [file SC-012-D1SC03631A-s074.xyz]

E=-662.387438452 Eh
H=-662.248874 Eh
G=-662.296978 Eh
18
0 1
C         1.082147    1.539314   -0.000030
C         2.410623    1.199154   -0.000009
C         2.775478   -0.167708    0.000005
C         1.763641   -1.164410   -0.000017
C         0.443025   -0.806173   -0.000031
C         0.036395    0.568928   -0.000036
C        -1.272833    1.088991   -0.000077
C        -2.334218    0.020038   -0.000003
F        -2.257111   -0.782435   -1.090304
F        -3.575758    0.521846   -0.000057
F        -2.257099   -0.782200    1.090468
H         3.187404    1.957645   -0.000000
H         0.771658    2.579113   -0.000046
H        -0.314213   -1.581779   -0.000042
H         2.057005   -2.210174   -0.000019
N         4.075945   -0.528036    0.000061
H         4.345492   -1.497312   -0.000045
H         4.805209    0.165069   -0.000053
