# Supplementary material for: Structure–function relationships in aryl diazirines reveal optimal design features to maximize C–H insertion
Source: Chem Sci. 2021 Aug 10;12(36):12138–48. doi: 10.1039/d1sc03631a (PMC8457397; doi:10.1039/d1sc03631a)
Supplement: SC-012-D1SC03631A-s075 [file SC-012-D1SC03631A-s075.xyz]

E=-781.441549500 Eh
H=-781.193597 Eh
G=-781.252169 Eh
29
0 1
C        -1.448391    1.051019    0.898292
C        -2.814681    1.120093    0.684556
C        -3.453665    0.154848   -0.107977
C        -2.675701   -0.860144   -0.686133
C        -1.303789   -0.892077   -0.500877
C        -0.649779    0.058613    0.306150
C         0.796646    0.071226    0.610131
C         1.586429   -1.154398    0.312203
F         1.159968   -2.158785    1.085271
F         2.908750   -0.980112    0.541287
F         1.551743   -1.631548   -0.979116
H        -3.405427    1.901124    1.155315
H        -0.962500    1.773486    1.547897
H        -0.726302   -1.675837   -0.978982
H        -3.160332   -1.620193   -1.293133
C         1.803868    1.619987   -0.432815
H         1.169065    0.592443   -0.504405
H         0.969827    2.300577   -0.626779
C         2.630785    1.331989   -1.686940
H         2.007713    1.029891   -2.530990
H         3.179260    2.237865   -1.963111
H         3.353087    0.538822   -1.481010
C         2.644012    2.067363    0.743225
H         3.205146    2.959930    0.440037
H         2.022230    2.297892    1.605574
H         3.350201    1.286566    1.024623
N        -4.830264    0.167597   -0.267120
H        -5.282968    1.057340   -0.121610
H        -5.185706   -0.330201   -1.069448
