# Supplementary material for: Structure–function relationships in aryl diazirines reveal optimal design features to maximize C–H insertion
Source: Chem Sci. 2021 Aug 10;12(36):12138–48. doi: 10.1039/d1sc03631a (PMC8457397; doi:10.1039/d1sc03631a)
Supplement: SC-012-D1SC03631A-s076 [file SC-012-D1SC03631A-s076.xyz]

E=-662.387187125 Eh
H=-662.249103 Eh
G=-662.299762 Eh
18
0 3
C         1.125377    1.518689   -0.005112
C         2.464098    1.191512   -0.001919
C         2.876212   -0.154081   -0.003709
C         1.891911   -1.159748   -0.012693
C         0.551683   -0.838818   -0.016753
C         0.124362    0.516052   -0.011551
C        -1.236559    0.845229   -0.012837
C        -2.444295    0.007520    0.004062
F        -2.469751   -0.864368   -1.026406
F        -3.556600    0.747456   -0.069069
F        -2.530419   -0.740920    1.123303
H         3.214520    1.976950   -0.001350
H         0.822278    2.560589   -0.000770
H        -0.192535   -1.628306   -0.023592
H         2.197811   -2.202141   -0.021129
N         4.217481   -0.480340   -0.050029
H         4.465171   -1.410940    0.249900
H         4.864588    0.228593    0.259762
