# Supplementary material for: Structure–function relationships in aryl diazirines reveal optimal design features to maximize C–H insertion
Source: Chem Sci. 2021 Aug 10;12(36):12138–48. doi: 10.1039/d1sc03631a (PMC8457397; doi:10.1039/d1sc03631a)
Supplement: SC-012-D1SC03631A-s077 [file SC-012-D1SC03631A-s077.xyz]

E=-781.455211626 Eh
H=-781.211875 Eh
G=-781.275372 Eh
29
0 3
C        -1.317288    1.336594    0.003162
C        -2.681952    1.527553    0.004312
C        -3.560029    0.428138    0.005759
C        -3.013047   -0.868189    0.010176
C        -1.648491   -1.062142    0.008921
C        -0.748479    0.037922    0.004471
C         0.648772   -0.136171   -0.000182
C         1.357597   -1.428450   -0.003467
F         1.066090   -2.189874    1.073049
F         2.694472   -1.258231   -0.007305
F         1.059719   -2.187148   -1.080479
H        -3.090629    2.534234    0.007626
H        -0.653551    2.195828   -0.000685
H        -1.251760   -2.071594    0.009738
H        -3.680822   -1.725314    0.017935
C         2.403440    1.889895    0.001298
H         1.515346    0.997271    0.000187
H         1.829129    2.822141    0.004398
C         3.183881    1.684706   -1.279048
H         2.546777    1.795563   -2.160216
H         3.999640    2.413442   -1.357947
H         3.624641    0.684220   -1.298261
C         3.186390    1.677969    1.278993
H         4.001495    2.407117    1.360748
H         2.550613    1.782954    2.161806
H         3.628198    0.677835    1.291554
N        -4.928463    0.617161    0.056543
H        -5.268650    1.513453   -0.257294
H        -5.498485   -0.156949   -0.249141
