# Supplementary material for: Structure–function relationships in aryl diazirines reveal optimal design features to maximize C–H insertion
Source: Chem Sci. 2021 Aug 10;12(36):12138–48. doi: 10.1039/d1sc03631a (PMC8457397; doi:10.1039/d1sc03631a)
Supplement: SC-012-D1SC03631A-s078 [file SC-012-D1SC03631A-s078.xyz]

E=-850.424440951 Eh
H=-850.216025 Eh
G=-850.275835 Eh
26
0 1
C        -0.147504   -0.823596    0.353995
C        -1.512329   -1.010688    0.399146
C        -2.400347    0.010162   -0.024328
C        -1.840571    1.218056   -0.509562
C        -0.472876    1.372726   -0.576193
C         0.418903    0.368952   -0.146904
C         1.826328    0.609221   -0.319723
C         2.823264   -0.507837   -0.336491
F         2.741862   -1.457721    0.629996
F         4.084080   -0.060392   -0.292532
F         2.641234   -1.151490   -1.501511
N         2.429912    1.168598    1.577320
N         2.501056    1.954054    0.765313
H        -1.900432   -1.947876    0.776930
H         0.505414   -1.615782    0.701870
H        -0.051877    2.292609   -0.971139
H        -2.481391    2.021920   -0.847926
N        -3.752744   -0.166154    0.032773
C        -4.641265    0.893196   -0.403639
H        -4.495765    1.806512    0.185161
H        -5.672768    0.567820   -0.276775
H        -4.486716    1.137113   -1.461357
C        -4.302825   -1.413841    0.526088
H        -4.007420   -1.600437    1.565266
H        -3.975905   -2.264670   -0.083072
H        -5.389962   -1.364373    0.485290
