# Supplementary material for: Structure–function relationships in aryl diazirines reveal optimal design features to maximize C–H insertion
Source: Chem Sci. 2021 Aug 10;12(36):12138–48. doi: 10.1039/d1sc03631a (PMC8457397; doi:10.1039/d1sc03631a)
Supplement: SC-012-D1SC03631A-s079 [file SC-012-D1SC03631A-s079.xyz]

E=-850.481507989 Eh
H=-850.269826 Eh
G=-850.328458 Eh
26
0 1
C         0.133598   -0.918770   -0.030252
C         1.506573   -1.098869   -0.050152
C         2.388026    0.001979   -0.066101
C         1.815366    1.289379   -0.041662
C         0.440100    1.456877   -0.022039
C        -0.428115    0.361690   -0.017783
C        -1.893007    0.584511    0.005438
C        -2.830719   -0.595378    0.010177
F        -2.655257   -1.363188   -1.074296
F        -4.102394   -0.190854    0.027887
F        -2.629358   -1.375217    1.081764
N        -2.432709    1.812497   -0.588692
N        -2.415447    1.803973    0.631690
H         1.893271   -2.109904   -0.052525
H        -0.501606   -1.797094   -0.020401
H         0.041133    2.466192   -0.005530
H         2.444206    2.170390   -0.036927
N         3.754940   -0.174956   -0.108244
C         4.619691    0.971758    0.073067
H         4.464632    1.708029   -0.722786
H         5.658283    0.645573    0.023768
H         4.457486    1.471677    1.038664
C         4.300210   -1.504209    0.070153
H         3.967641   -2.174267   -0.729769
H         4.012437   -1.950358    1.032732
H         5.387764   -1.451314    0.026227
