# Supplementary material for: Structure–function relationships in aryl diazirines reveal optimal design features to maximize C–H insertion
Source: Chem Sci. 2021 Aug 10;12(36):12138–48. doi: 10.1039/d1sc03631a (PMC8457397; doi:10.1039/d1sc03631a)
Supplement: SC-012-D1SC03631A-s080 [file SC-012-D1SC03631A-s080.xyz]

E=-740.962944765 Eh
H=-740.764042 Eh
G=-740.818787 Eh
24
0 1
C        -0.271792   -0.702663   -0.000056
C         1.066539   -0.988869   -0.000097
C         2.036530    0.058757   -0.000068
C         1.578063    1.405486   -0.000079
C         0.232038    1.667126   -0.000076
C        -0.760457    0.643974   -0.000042
C        -2.096534    1.088842   -0.000091
C        -3.094996   -0.038710    0.000047
F        -2.973926   -0.836027   -1.090380
F        -4.363658    0.391861    0.000160
F        -2.973789   -0.836115    1.090392
H         1.387516   -2.022459   -0.000132
H        -0.980814   -1.522736   -0.000069
H        -0.132977    2.689279   -0.000099
H         2.285034    2.224544   -0.000110
N         3.359895   -0.226001   -0.000033
C         4.339190    0.849443    0.000199
H         4.234652    1.480096   -0.888940
H         5.339075    0.419326    0.000136
H         4.234597    1.479770    0.889566
C         3.817437   -1.607010   -0.000013
H         3.467267   -2.141018   -0.889520
H         3.466778   -2.141145    0.889224
H         4.905853   -1.619386    0.000286
