# Supplementary material for: Structure–function relationships in aryl diazirines reveal optimal design features to maximize C–H insertion
Source: Chem Sci. 2021 Aug 10;12(36):12138–48. doi: 10.1039/d1sc03631a (PMC8457397; doi:10.1039/d1sc03631a)
Supplement: SC-012-D1SC03631A-s081 [file SC-012-D1SC03631A-s081.xyz]

E=-860.016093570 Eh
H=-859.708064 Eh
G=-859.774131 Eh
35
0 1
C         0.745658    1.118403   -0.831782
C         2.116661    1.155290   -0.645037
C         2.773505    0.113022    0.043305
C         1.981354   -0.951471    0.525604
C         0.606250   -0.946891    0.365617
C        -0.056627    0.083527   -0.326111
C        -1.507081    0.139983   -0.598665
C        -2.303845   -1.104493   -0.426380
F        -1.904211   -2.018081   -1.318054
F        -3.628850   -0.894121   -0.606328
F        -2.249656   -1.727762    0.800558
H         2.681553    1.980511   -1.060158
H         0.258921    1.906042   -1.400284
H         0.032567   -1.774112    0.769841
H         2.442026   -1.784903    1.041158
C        -2.478845    1.573383    0.620867
H        -1.857583    0.534996    0.573104
H        -1.632711    2.221499    0.866164
C        -3.282562    1.165113    1.857020
H        -2.645698    0.766785    2.649310
H        -3.810194    2.043792    2.240789
H        -4.021972    0.408101    1.585650
C        -3.339374    2.150275   -0.481949
H        -3.885164    3.009845   -0.073486
H        -2.733381    2.466282   -1.328328
H        -4.059143    1.409339   -0.829015
N         4.138727    0.132131    0.236559
C         4.795072   -1.047199    0.761008
H         4.633797   -1.932238    0.129487
H         5.866668   -0.859308    0.825012
H         4.436776   -1.278633    1.769634
C         4.933738    1.134620   -0.440680
H         5.982324    0.994007   -0.179083
H         4.837087    1.079254   -1.534317
H         4.644060    2.142131   -0.123867
