# Supplementary material for: Structure–function relationships in aryl diazirines reveal optimal design features to maximize C–H insertion
Source: Chem Sci. 2021 Aug 10;12(36):12138–48. doi: 10.1039/d1sc03631a (PMC8457397; doi:10.1039/d1sc03631a)
Supplement: SC-012-D1SC03631A-s082 [file SC-012-D1SC03631A-s082.xyz]

E=-740.962022785 Eh
H=-740.763739 Eh
G=-740.822760 Eh
24
0 3
C        -0.184547   -0.740909    0.002314
C         1.168012   -1.000787    0.005962
C         2.117333    0.049849    0.007615
C         1.625692    1.377836    0.003495
C         0.272536    1.634658   -0.000094
C        -0.682734    0.589074   -0.000582
C        -2.056591    0.851288   -0.005073
C        -3.221504   -0.043614   -0.001456
F        -3.229190   -0.874721   -1.065758
F        -4.369978    0.643551   -0.022887
F        -3.249473   -0.841224    1.087454
H         1.496986   -2.032437    0.007145
H        -0.886988   -1.568112    0.000957
H        -0.077753    2.661861   -0.003159
H         2.313999    2.213704    0.002718
N         3.464600   -0.209660    0.013351
C         4.410682    0.885576   -0.007497
H         4.295474    1.504036   -0.906619
H         5.422897    0.483148    0.000577
H         4.295039    1.533260    0.870118
C         3.936418   -1.578022   -0.007631
H         3.598070   -2.109775   -0.905857
H         3.590349   -2.136140    0.870827
H         5.025717   -1.580079   -0.001762
