# Supplementary material for: Structure–function relationships in aryl diazirines reveal optimal design features to maximize C–H insertion
Source: Chem Sci. 2021 Aug 10;12(36):12138–48. doi: 10.1039/d1sc03631a (PMC8457397; doi:10.1039/d1sc03631a)
Supplement: SC-012-D1SC03631A-s083 [file SC-012-D1SC03631A-s083.xyz]

E=-860.029949689 Eh
H=-859.726482 Eh
G=-859.798466 Eh
35
0 3
C         0.679068    1.205323   -0.008387
C         2.051135    1.323256   -0.014000
C         2.880565    0.175840   -0.019897
C         2.246097   -1.089751   -0.013181
C         0.873199   -1.201279   -0.007502
C         0.032407   -0.055792   -0.005882
C        -1.370478   -0.150816   -0.000259
C        -2.151953   -1.399559    0.003493
F        -3.477474   -1.153478    0.006964
F        -1.899342   -2.175527    1.080382
F        -1.905397   -2.178214   -1.072796
H         2.489813    2.313345   -0.013400
H         0.067780    2.102852   -0.004341
H         0.422686   -2.188083   -0.002684
H         2.839339   -1.995767   -0.011525
C        -3.000649    1.976247    0.001010
H        -2.168828    1.030946    0.000660
H        -2.370841    2.871942   -0.001507
C        -3.791312    1.817765    1.281705
H        -3.147679    1.888648    2.162262
H        -4.561613    2.594313    1.362414
H        -4.291537    0.845632    1.300439
C        -3.796249    1.814124   -1.276176
H        -4.566987    2.590323   -1.356047
H        -3.156005    1.882672   -2.159381
H        -4.296374    0.841857   -1.290304
N         4.249077    0.286201   -0.033062
C         5.068944   -0.905480    0.020369
H         4.880021   -1.558610   -0.839769
H         6.119354   -0.617316   -0.000171
H         4.889107   -1.484819    0.935273
C         4.866902    1.593624    0.023684
H         5.950014    1.477792    0.007764
H         4.579352    2.209018   -0.837124
H         4.592723    2.135809    0.938051
