# Supplementary material for: Structure–function relationships in aryl diazirines reveal optimal design features to maximize C–H insertion
Source: Chem Sci. 2021 Aug 10;12(36):12138–48. doi: 10.1039/d1sc03631a (PMC8457397; doi:10.1039/d1sc03631a)
Supplement: SC-012-D1SC03631A-s084 [file SC-012-D1SC03631A-s084.xyz]

E=-920.928224695 Eh
H=-920.792926 Eh
G=-920.848922 Eh
20
0 1
C        -0.550113    1.383815   -0.515751
C        -1.917487    1.242620   -0.367447
C        -2.416493   -0.014326   -0.041922
C        -1.600581   -1.117345    0.155961
C        -0.225253   -0.954022    0.056926
C         0.319399    0.298277   -0.287306
C         1.734659    0.461667   -0.577514
C         2.705564   -0.600091   -0.127784
F         2.514947   -1.143566    1.090351
F         3.965548   -0.168063   -0.160208
F         2.562483   -1.595763   -1.019205
N         2.264748    1.662921    1.129052
N         2.395078    2.133943    0.118297
H        -2.601988    2.066941   -0.521835
H        -0.130917    2.341262   -0.806943
H         0.423067   -1.803647    0.230786
H        -2.044398   -2.072396    0.407214
N        -3.873901   -0.180373    0.093980
O        -4.288163   -1.292317    0.360817
O        -4.565865    0.806737   -0.069311
