# Supplementary material for: Structure–function relationships in aryl diazirines reveal optimal design features to maximize C–H insertion
Source: Chem Sci. 2021 Aug 10;12(36):12138–48. doi: 10.1039/d1sc03631a (PMC8457397; doi:10.1039/d1sc03631a)
Supplement: SC-012-D1SC03631A-s085 [file SC-012-D1SC03631A-s085.xyz]

E=-920.992527372 Eh
H=-920.853590 Eh
G=-920.908516 Eh
20
0 1
C        -0.545172    1.460179   -0.000213
C        -1.921892    1.283724   -0.000260
C        -2.421639   -0.009575   -0.000020
C        -1.597982   -1.126020    0.000247
C        -0.223053   -0.939716    0.000299
C         0.313622    0.354160    0.000067
C         1.779847    0.580367    0.000158
C         2.726087   -0.595091   -0.000159
F         2.538332   -1.366726    1.077985
F         3.990644   -0.176680   -0.000204
F         2.538100   -1.366331   -1.078534
N         2.302066    1.812704    0.608484
N         2.302072    1.812966   -0.607583
H        -2.605752    2.123016   -0.000467
H        -0.142059    2.466595   -0.000395
H         0.425413   -1.806778    0.000541
H        -2.038081   -2.115154    0.000421
N        -3.880760   -0.205206   -0.000018
O        -4.291893   -1.350005    0.000211
O        -4.578827    0.791072   -0.000240
