# Supplementary material for: Structure–function relationships in aryl diazirines reveal optimal design features to maximize C–H insertion
Source: Chem Sci. 2021 Aug 10;12(36):12138–48. doi: 10.1039/d1sc03631a (PMC8457397; doi:10.1039/d1sc03631a)
Supplement: SC-012-D1SC03631A-s086 [file SC-012-D1SC03631A-s086.xyz]

E=-811.454338868 Eh
H=-811.328848 Eh
G=-811.382188 Eh
18
0 1
C        -0.335506    1.653468   -0.000139
C        -1.696625    1.380630   -0.000006
C        -2.076181    0.047198   -0.000020
C        -1.177902   -1.017054   -0.000130
C         0.174917   -0.728587   -0.000185
C         0.626842    0.618269   -0.000193
C         1.992119    1.083689   -0.000287
C         2.999805   -0.042320    0.000067
F         2.860867   -0.823368    1.092808
F         4.257602    0.397298    0.000256
F         2.861197   -0.823473   -1.092647
H        -2.450839    2.156822    0.000072
H         0.033709    2.672994   -0.000189
H         0.891563   -1.540591   -0.000255
H        -1.554541   -2.031899   -0.000151
N        -3.526505   -0.265785    0.000070
O        -3.840816   -1.439022   -0.000021
O        -4.296205    0.673685    0.000227
