# Supplementary material for: Structure–function relationships in aryl diazirines reveal optimal design features to maximize C–H insertion
Source: Chem Sci. 2021 Aug 10;12(36):12138–48. doi: 10.1039/d1sc03631a (PMC8457397; doi:10.1039/d1sc03631a)
Supplement: SC-012-D1SC03631A-s087 [file SC-012-D1SC03631A-s087.xyz]

E=-930.530169145 Eh
H=-930.295249 Eh
G=-930.357609 Eh
29
0 1
C        -0.536425    0.797914   -0.682489
C        -1.916432    0.861836   -0.804987
C        -2.695770    0.064131    0.020001
C        -2.135016   -0.781735    0.970441
C        -0.758571   -0.808303    1.111946
C         0.069469   -0.026642    0.280230
C         1.512547   -0.154400    0.532328
C         2.138507   -1.294410   -0.228778
F         1.599752   -2.428502    0.238126
F         3.467633   -1.370594   -0.057685
F         1.947110   -1.278246   -1.569264
H        -2.395300    1.498296   -1.538625
H         0.078790    1.390287   -1.353503
H        -0.300975   -1.430518    1.872386
H        -2.782088   -1.383238    1.596689
C         2.542602    1.759248   -0.136355
H         1.949523    0.748858   -0.354510
H         2.409798    2.136354   -1.159477
C         3.987480    1.442984    0.167096
H         4.444526    0.822128   -0.602993
H         4.530971    2.391637    0.219647
H         4.066542    0.933700    1.128748
C         1.846367    2.626461    0.883614
H         2.304443    3.619965    0.849269
H         0.780870    2.735179    0.674499
H         1.971535    2.205925    1.881892
N        -4.153479    0.119877   -0.112050
O        -4.813926   -0.600434    0.615055
O        -4.616485    0.883666   -0.941123
