# Supplementary material for: Structure–function relationships in aryl diazirines reveal optimal design features to maximize C–H insertion
Source: Chem Sci. 2021 Aug 10;12(36):12138–48. doi: 10.1039/d1sc03631a (PMC8457397; doi:10.1039/d1sc03631a)
Supplement: SC-012-D1SC03631A-s088 [file SC-012-D1SC03631A-s088.xyz]

E=-811.471772099 Eh
H=-811.346297 Eh
G=-811.399963 Eh
18
0 3
C        -0.386489    1.629904    0.000029
C        -1.742079    1.364970    0.000008
C        -2.161598    0.037303    0.000007
C        -1.271189   -1.033012    0.000032
C         0.085035   -0.769811    0.000058
C         0.553292    0.570409    0.000049
C         1.930804    0.845340    0.000061
C         3.110733   -0.045344   -0.000013
F         3.116127   -0.848525    1.078213
F         4.246741    0.652219    0.000264
F         3.116361   -0.848050   -1.078584
H        -2.480992    2.156194   -0.000009
H        -0.027638    2.653076    0.000028
H         0.798714   -1.586034    0.000086
H        -1.656422   -2.044918    0.000034
N        -3.602153   -0.245651   -0.000018
O        -3.944610   -1.413891   -0.000018
O        -4.360727    0.706628   -0.000038
