# Supplementary material for: Structure–function relationships in aryl diazirines reveal optimal design features to maximize C–H insertion
Source: Chem Sci. 2021 Aug 10;12(36):12138–48. doi: 10.1039/d1sc03631a (PMC8457397; doi:10.1039/d1sc03631a)
Supplement: SC-012-D1SC03631A-s089 [file SC-012-D1SC03631A-s089.xyz]

E=-930.540822215 Eh
H=-930.310149 Eh
G=-930.377467 Eh
29
0 3
C        -0.695000    1.116763   -0.414636
C        -2.068182    1.252074   -0.358297
C        -2.834308    0.131040   -0.049516
C        -2.268700   -1.116495    0.200421
C        -0.894649   -1.249401    0.141721
C        -0.073470   -0.132355   -0.164684
C         1.335953   -0.238107   -0.221284
C         2.114411   -1.482593   -0.019888
F         1.944651   -1.986078    1.217903
F         3.426883   -1.269856   -0.187705
F         1.752342   -2.453232   -0.879565
H        -2.560875    2.197414   -0.547161
H        -0.075029    1.972678   -0.660591
H        -0.437341   -2.212877    0.334239
H        -2.913453   -1.954325    0.434395
C         2.762321    2.039086   -0.251174
H         2.111502    0.965086   -0.313498
H         2.339116    2.625644   -1.073437
C         4.212921    1.675175   -0.480642
H         4.356286    1.169152   -1.438022
H         4.834341    2.578518   -0.477468
H         4.577399    1.014725    0.310477
C         2.445907    2.614263    1.112981
H         2.964132    3.569258    1.258087
H         1.374679    2.790597    1.244600
H         2.777501    1.934031    1.903447
N        -4.292853    0.270232    0.013515
O        -4.942045   -0.724238    0.283032
O        -4.762504    1.372270   -0.207454
