# Supplementary material for: Structure–function relationships in aryl diazirines reveal optimal design features to maximize C–H insertion
Source: Chem Sci. 2021 Aug 10;12(36):12138–48. doi: 10.1039/d1sc03631a (PMC8457397; doi:10.1039/d1sc03631a)
Supplement: SC-012-D1SC03631A-s090 [file SC-012-D1SC03631A-s090.xyz]

E=-791.706695838 Eh
H=-791.571132 Eh
G=-791.623130 Eh
19
0 1
C        -1.257102    1.187602   -0.752559
C        -2.618077    0.992730   -0.630590
C        -3.086907   -0.148932    0.030382
C        -2.187779   -1.072875    0.575423
C        -0.825842   -0.847830    0.478884
C        -0.327115    0.283180   -0.198120
C         1.073418    0.541702   -0.447599
C         2.111065   -0.522350   -0.246019
F         2.069959   -1.256213    0.893932
F         3.352262   -0.030248   -0.311906
F         1.939097   -1.391517   -1.254974
N         1.644486    1.470825    1.330838
N         1.697289    2.098861    0.394071
H        -3.338724    1.686135   -1.048224
H        -0.872860    2.051532   -1.285908
H        -0.135106   -1.556009    0.920578
H        -2.563311   -1.956165    1.085386
O        -4.424017   -0.308212    0.109217
H        -4.632114   -1.125173    0.577787
