# Supplementary material for: Structure–function relationships in aryl diazirines reveal optimal design features to maximize C–H insertion
Source: Chem Sci. 2021 Aug 10;12(36):12138–48. doi: 10.1039/d1sc03631a (PMC8457397; doi:10.1039/d1sc03631a)
Supplement: SC-012-D1SC03631A-s091 [file SC-012-D1SC03631A-s091.xyz]

E=-791.766329033 Eh
H=-791.627445 Eh
G=-791.678495 Eh
19
0 1
C        -1.226959    1.368998    0.000242
C        -2.593507    1.139761    0.000290
C        -3.077259   -0.168773    0.000022
C        -2.181022   -1.237581   -0.000297
C        -0.812565   -1.001901   -0.000352
C        -0.316820    0.304584   -0.000069
C         1.138981    0.590995   -0.000116
C         2.127578   -0.547194    0.000143
F         1.971553   -1.327902    1.078284
F         3.379161   -0.086561    0.000291
F         1.971912   -1.328117   -1.077907
N         1.615867    1.837607    0.609374
N         1.615888    1.837338   -0.610168
H        -3.302806    1.959367    0.000534
H        -0.866517    2.392360    0.000462
H        -0.136900   -1.848920   -0.000635
H        -2.552852   -2.258805   -0.000514
O        -4.423142   -0.337537    0.000084
H        -4.632264   -1.278423   -0.000151
