# Supplementary material for: Structure–function relationships in aryl diazirines reveal optimal design features to maximize C–H insertion
Source: Chem Sci. 2021 Aug 10;12(36):12138–48. doi: 10.1039/d1sc03631a (PMC8457397; doi:10.1039/d1sc03631a)
Supplement: SC-012-D1SC03631A-s092 [file SC-012-D1SC03631A-s092.xyz]

E=-682.241452692 Eh
H=-682.115533 Eh
G=-682.162798 Eh
17
0 1
C        -1.092033    1.540975    0.000037
C        -2.425304    1.199082    0.000011
C        -2.768630   -0.160495   -0.000005
C        -1.778035   -1.161957    0.000031
C        -0.450454   -0.805547    0.000057
C        -0.054440    0.566495    0.000050
C         1.263907    1.089008    0.000076
C         2.325977    0.018202    0.000007
F         2.241941   -0.779618    1.091069
F         3.565045    0.519834   -0.000193
F         2.241585   -0.779656   -1.091020
H        -3.218871    1.936849    0.000014
H        -0.779623    2.579894    0.000066
H         0.306973   -1.580575    0.000077
H        -2.074177   -2.207776    0.000035
O        -4.074434   -0.459007   -0.000053
H        -4.201903   -1.415943   -0.000058
