# Supplementary material for: Structure–function relationships in aryl diazirines reveal optimal design features to maximize C–H insertion
Source: Chem Sci. 2021 Aug 10;12(36):12138–48. doi: 10.1039/d1sc03631a (PMC8457397; doi:10.1039/d1sc03631a)
Supplement: SC-012-D1SC03631A-s093 [file SC-012-D1SC03631A-s093.xyz]

E=-801.301426848 Eh
H=-801.066109 Eh
G=-801.123822 Eh
28
0 1
C        -1.432443    1.122113    0.816946
C        -2.796242    1.205725    0.593806
C        -3.439286    0.183179   -0.107386
C        -2.702833   -0.898085   -0.592956
C        -1.327335   -0.943283   -0.407181
C        -0.658122    0.061690    0.312294
C         0.788073    0.057861    0.626039
C         1.565775   -1.167470    0.289603
F         1.134180   -2.187441    1.040301
F         2.889390   -1.010607    0.515386
F         1.513216   -1.607182   -1.011987
H        -3.389082    2.028643    0.977175
H        -0.931029    1.883510    1.407543
H        -0.768913   -1.778428   -0.814630
H        -3.206242   -1.696304   -1.133373
C         1.810109    1.625502   -0.404551
H         1.156976    0.611999   -0.474090
H         0.984568    2.319153   -0.589301
C         2.627812    1.336383   -1.662881
H         1.997639    1.050766   -2.507200
H         3.185826    2.238535   -1.931980
H         3.341483    0.533063   -1.467290
C         2.654978    2.042417    0.778395
H         3.226346    2.932542    0.488353
H         2.037049    2.267743    1.644923
H         3.351833    1.248648    1.046618
O        -4.781722    0.291319   -0.279342
H        -5.106666   -0.479536   -0.758083
