# Supplementary material for: Structure–function relationships in aryl diazirines reveal optimal design features to maximize C–H insertion
Source: Chem Sci. 2021 Aug 10;12(36):12138–48. doi: 10.1039/d1sc03631a (PMC8457397; doi:10.1039/d1sc03631a)
Supplement: SC-012-D1SC03631A-s094 [file SC-012-D1SC03631A-s094.xyz]

E=-682.245769290 Eh
H=-682.120316 Eh
G=-682.170312 Eh
17
0 3
C        -1.137387    1.521859   -0.002108
C        -2.476978    1.195815    0.001335
C        -2.868963   -0.149038    0.001277
C        -1.902829   -1.160644   -0.001897
C        -0.558348   -0.838210   -0.005992
C        -0.139456    0.515703   -0.005879
C         1.224627    0.847603   -0.010858
C         2.432622    0.007273    0.000859
F         2.510065   -0.750691    1.113050
F         3.545017    0.745656   -0.062147
F         2.455541   -0.852867   -1.038384
H        -3.246013    1.959874    0.004209
H        -0.831328    2.562702   -0.001758
H         0.186950   -1.626356   -0.010484
H        -2.210662   -2.203212   -0.002114
O        -4.198552   -0.406812    0.004250
H        -4.345869   -1.359565    0.003043
