# Supplementary material for: Structure–function relationships in aryl diazirines reveal optimal design features to maximize C–H insertion
Source: Chem Sci. 2021 Aug 10;12(36):12138–48. doi: 10.1039/d1sc03631a (PMC8457397; doi:10.1039/d1sc03631a)
Supplement: SC-012-D1SC03631A-s095 [file SC-012-D1SC03631A-s095.xyz]

E=-801.313476206 Eh
H=-801.082897 Eh
G=-801.146306 Eh
28
0 3
C        -1.241517    1.236811   -0.374536
C        -2.602956    1.449700   -0.323286
C        -3.464002    0.383375   -0.036160
C        -2.941761   -0.893488    0.194707
C        -1.576737   -1.108106    0.142210
C        -0.682285   -0.045425   -0.141471
C         0.716493   -0.237123   -0.191535
C         1.418163   -1.519343    0.009798
F         1.213841   -2.032006    1.242655
F         2.745782   -1.384120   -0.143305
F         1.016666   -2.473497   -0.857045
H        -3.031637    2.429255   -0.502653
H        -0.575789    2.063067   -0.605185
H        -1.183218   -2.102173    0.323180
H        -3.612925   -1.719824    0.415831
C         2.271972    1.944061   -0.295222
H         1.556518    0.905731   -0.321740
H         1.861749    2.545468   -1.113224
C         3.693281    1.495789   -0.557222
H         3.780882    0.969551   -1.510643
H         4.368234    2.359899   -0.582255
H         4.038233    0.822978    0.232323
C         2.028182    2.553752    1.068838
H         2.603797    3.478985    1.191025
H         0.972114    2.790424    1.226271
H         2.339795    1.862236    1.857862
O        -4.792343    0.649735    0.002915
H        -5.278615   -0.156894    0.208415
