# Supplementary material for: Structure–function relationships in aryl diazirines reveal optimal design features to maximize C–H insertion
Source: Chem Sci. 2021 Aug 10;12(36):12138–48. doi: 10.1039/d1sc03631a (PMC8457397; doi:10.1039/d1sc03631a)
Supplement: SC-012-D1SC03631A-s096 [file SC-012-D1SC03631A-s096.xyz]

E=-830.989593906 Eh
H=-830.823825 Eh
G=-830.879068 Eh
22
0 1
C         0.734331    1.440919    0.723553
C         2.107664    1.360043    0.660649
C         2.710961    0.211757    0.122432
C         1.920963   -0.838106   -0.362743
C         0.538634   -0.724792   -0.328336
C        -0.088165    0.406853    0.223917
C        -1.514885    0.549202    0.406219
C        -2.443640   -0.617097    0.243587
F        -2.289553   -1.418618   -0.839491
F        -3.725669   -0.237556    0.230769
F        -2.237530   -1.397527    1.316869
N        -2.097343    1.304439   -1.451115
N        -2.239674    1.983811   -0.560499
H         2.748695    2.150327    1.034146
H         0.254620    2.309691    1.163633
H        -0.067143   -1.531058   -0.724652
H         2.372966   -1.730059   -0.777935
O         4.057862    0.210373    0.118665
C         4.722531   -0.922346   -0.408621
H         5.787449   -0.716818   -0.313482
H         4.471685   -1.071875   -1.464387
H         4.472350   -1.826232    0.157384
