# Supplementary material for: Structure–function relationships in aryl diazirines reveal optimal design features to maximize C–H insertion
Source: Chem Sci. 2021 Aug 10;12(36):12138–48. doi: 10.1039/d1sc03631a (PMC8457397; doi:10.1039/d1sc03631a)
Supplement: SC-012-D1SC03631A-s097 [file SC-012-D1SC03631A-s097.xyz]

E=-831.049276217 Eh
H=-830.880182 Eh
G=-830.934444 Eh
22
0 1
C         0.697855    1.579737    0.000161
C         2.077652    1.489961    0.000124
C         2.701469    0.237822   -0.000019
C         1.922020   -0.919981   -0.000122
C         0.533553   -0.819616   -0.000147
C        -0.096902    0.424347   -0.000049
C        -1.574620    0.556148    0.000043
C        -2.438078   -0.679797    0.000073
F        -2.201553   -1.439736   -1.078223
F        -3.731396   -0.353458    0.000334
F        -2.201219   -1.440045    1.078083
N        -2.180457    1.745418   -0.609944
N        -2.180418    1.745646    0.609591
H         2.700981    2.376932    0.000242
H         0.233806    2.560518    0.000352
H        -0.050889   -1.732113   -0.000203
H         2.378275   -1.901938   -0.000203
O         4.056288    0.252219   -0.000022
C         4.723696   -0.992146    0.000030
H         5.788827   -0.764810    0.000136
H         4.476326   -1.576735   -0.893721
H         4.476141   -1.576744    0.893726
