# Supplementary material for: Structure–function relationships in aryl diazirines reveal optimal design features to maximize C–H insertion
Source: Chem Sci. 2021 Aug 10;12(36):12138–48. doi: 10.1039/d1sc03631a (PMC8457397; doi:10.1039/d1sc03631a)
Supplement: SC-012-D1SC03631A-s098 [file SC-012-D1SC03631A-s098.xyz]

E=-721.524266304 Eh
H=-721.368127 Eh
G=-721.418648 Eh
20
0 1
C         0.517161    1.770345   -0.000222
C         1.876128    1.571666   -0.000818
C         2.374639    0.255939   -0.000256
C         1.498114   -0.848290    0.000823
C         0.137797   -0.629532    0.000650
C        -0.408637    0.687259    0.000003
C        -1.776691    1.059091    0.001188
C        -2.714156   -0.122015   -0.000376
F        -2.540836   -0.910224   -1.088202
F        -4.001112    0.241037   -0.006356
F        -2.547369   -0.902034    1.094132
H         2.586977    2.389694   -0.001275
H         0.095036    2.769768   -0.000055
H        -0.530349   -1.483002    0.001659
H         1.883422   -1.860080    0.001791
O         3.706846    0.145525   -0.000506
C         4.287842   -1.149638   -0.000056
H         5.364561   -0.991357   -0.000512
H         3.997808   -1.709034   -0.894893
H         3.998450   -1.708145    0.895547
