# Supplementary material for: Structure–function relationships in aryl diazirines reveal optimal design features to maximize C–H insertion
Source: Chem Sci. 2021 Aug 10;12(36):12138–48. doi: 10.1039/d1sc03631a (PMC8457397; doi:10.1039/d1sc03631a)
Supplement: SC-012-D1SC03631A-s099 [file SC-012-D1SC03631A-s099.xyz]

E=-840.585939868 Eh
H=-840.320546 Eh
G=-840.381961 Eh
31
0 1
C        -0.724797   -0.840150   -0.831403
C        -2.089460   -0.920238   -1.024299
C        -2.958729   -0.179848   -0.209331
C        -2.443873    0.633181    0.801951
C        -1.064344    0.694490    0.983415
C        -0.173056   -0.026910    0.182229
C         1.275654    0.096843    0.493722
C         2.077977   -1.151711    0.269303
F         1.479826   -2.163593    0.912208
F         3.335601   -1.070082    0.744943
F         2.241154   -1.556620   -1.031811
H        -2.521419   -1.547200   -1.796607
H        -0.062705   -1.422336   -1.465119
H        -0.647866    1.305707    1.777962
H        -3.096944    1.204698    1.449847
C         2.163891    1.621790   -0.685695
H         1.614968    0.554652   -0.697911
H         2.166812    1.589267   -1.789260
C         3.582679    1.620645   -0.163341
H         4.159584    0.781047   -0.551192
H         4.061906    2.549912   -0.488404
H         3.581813    1.572937    0.925967
C         1.299777    2.766027   -0.212500
H         1.676848    3.693390   -0.655572
H         0.259536    2.638667   -0.519580
H         1.339398    2.841111    0.875354
O        -4.277809   -0.322915   -0.479568
C        -5.193068    0.390636    0.324665
H        -5.037325    1.472521    0.241156
H        -6.185002    0.137909   -0.047520
H        -5.112267    0.095147    1.377073
