# Supplementary material for: Structure–function relationships in aryl diazirines reveal optimal design features to maximize C–H insertion
Source: Chem Sci. 2021 Aug 10;12(36):12138–48. doi: 10.1039/d1sc03631a (PMC8457397; doi:10.1039/d1sc03631a)
Supplement: SC-012-D1SC03631A-s100 [file SC-012-D1SC03631A-s100.xyz]

E=-721.528756866 Eh
H=-721.373030 Eh
G=-721.425826 Eh
20
0 3
C         0.569036    1.742444    0.000003
C         1.931029    1.549626    0.000001
C         2.463803    0.249323   -0.000000
C         1.605078   -0.855804   -0.000002
C         0.232514   -0.662082   -0.000005
C        -0.322821    0.639121    0.000001
C        -1.713219    0.832002    0.000006
C        -2.831810   -0.124003    0.000002
F        -2.801767   -0.935012   -1.077127
F        -4.012823    0.502626   -0.000101
F        -2.801898   -0.934893    1.077223
H         2.621972    2.385231    0.000000
H         0.160600    2.747581    0.000003
H        -0.429504   -1.521617   -0.000012
H         1.995907   -1.865887   -0.000003
O         3.813947    0.170032    0.000000
C         4.397865   -1.116545    0.000003
H         5.475512   -0.959670   -0.000004
H         4.111727   -1.682447   -0.893916
H         4.111737   -1.682438    0.893931
