# Supplementary material for: Structure–function relationships in aryl diazirines reveal optimal design features to maximize C–H insertion
Source: Chem Sci. 2021 Aug 10;12(36):12138–48. doi: 10.1039/d1sc03631a (PMC8457397; doi:10.1039/d1sc03631a)
Supplement: SC-012-D1SC03631A-s101 [file SC-012-D1SC03631A-s101.xyz]

E=-840.596961777 Eh
H=-840.336044 Eh
G=-840.402261 Eh
31
0 3
C        -0.896459    1.400781   -0.001320
C        -2.253036    1.628297   -0.001029
C        -3.151351    0.548239   -0.000166
C        -2.661986   -0.762664    0.000374
C        -1.294137   -0.988729    0.000072
C        -0.369527    0.082708   -0.000756
C         1.026492   -0.131174   -0.001036
C         1.695888   -1.445872   -0.000407
F         1.376433   -2.192841    1.077390
F         3.036433   -1.316505   -0.001021
F         1.375612   -2.194395   -1.076877
H        -2.660769    2.633102   -0.001451
H        -0.206927    2.239227   -0.002012
H        -0.925500   -2.008624    0.000501
H        -3.337345   -1.609509    0.000999
C         2.841706    1.841887    0.000734
H         1.927188    0.976839   -0.000075
H         2.294546    2.790258    0.001114
C         3.616768    1.610574   -1.278365
H         2.984125    1.737600   -2.160500
H         4.452591    2.316017   -1.357791
H         4.029605    0.598201   -1.294520
C         3.615766    1.608906    1.280130
H         4.451629    2.314129    1.361061
H         2.982457    1.734939    2.161933
H         4.028458    0.596460    1.295355
O        -4.464271    0.877404    0.000056
C        -5.405440   -0.175687    0.001042
H        -5.301311   -0.800998    0.895199
H        -6.387336    0.295557    0.000888
H        -5.301668   -0.802352   -0.892216
