# Supplementary material for: Structure–function relationships in aryl diazirines reveal optimal design features to maximize C–H insertion
Source: Chem Sci. 2021 Aug 10;12(36):12138–48. doi: 10.1039/d1sc03631a (PMC8457397; doi:10.1039/d1sc03631a)
Supplement: SC-012-D1SC03631A-s102 [file SC-012-D1SC03631A-s102.xyz]

E=-1022.65898491 Eh
H=-1022.437693 Eh
G=-1022.503027 Eh
29
0 1
C         1.076178    1.917582   -0.429967
C        -0.281064    2.158193   -0.488071
C        -1.172701    1.087425   -0.350558
C        -0.702786   -0.213931   -0.145627
C         0.662245   -0.432966   -0.048817
C         1.583602    0.622116   -0.196877
C         3.020337    0.459174   -0.228048
C         3.647085   -0.900536   -0.324827
F         3.180673   -1.884400    0.482897
F         4.966915   -0.858465   -0.116059
F         3.423753   -1.312796   -1.583132
N         3.487376    0.556779    1.807480
N         3.894428    1.382179    1.153694
H        -0.683715    3.150244   -0.656945
H         1.783976    2.730062   -0.561674
H         1.024447   -1.438641    0.128170
H        -1.400803   -1.037345   -0.052912
O        -2.490357    1.403007   -0.462227
C        -3.443601    0.454000   -0.129721
C        -3.628155    0.088554    1.200118
C        -4.236840   -0.067118   -1.142922
C        -4.629367   -0.824433    1.514304
H        -2.991771    0.520642    1.965656
C        -5.240656   -0.975068   -0.814352
H        -4.061498    0.248145   -2.165496
C        -5.436509   -1.356626    0.510105
H        -4.782547   -1.116131    2.547959
H        -5.868440   -1.385554   -1.598155
H        -6.218107   -2.065418    0.761203
