# Supplementary material for: Structure–function relationships in aryl diazirines reveal optimal design features to maximize C–H insertion
Source: Chem Sci. 2021 Aug 10;12(36):12138–48. doi: 10.1039/d1sc03631a (PMC8457397; doi:10.1039/d1sc03631a)
Supplement: SC-012-D1SC03631A-s103 [file SC-012-D1SC03631A-s103.xyz]

E=-1022.71927188 Eh
H=-1022.494575 Eh
G=-1022.557926 Eh
29
0 1
C        -1.081465    1.869009   -0.260282
C         0.280297    2.120214   -0.184567
C         1.156964    1.089361    0.145398
C         0.669165   -0.191481    0.404218
C        -0.695241   -0.435854    0.320725
C        -1.587402    0.587812   -0.013444
C        -3.048918    0.351307   -0.111597
C        -3.606386   -1.026177    0.143705
F        -3.092633   -1.924599   -0.707465
F        -4.932505   -1.032534    0.002003
F        -3.318423   -1.446343    1.383003
N        -3.842460    1.192751   -1.015036
N        -3.965991    1.462596    0.167424
H         0.684052    3.107815   -0.375951
H        -1.753027    2.680648   -0.519459
H        -1.057477   -1.436107    0.526302
H         1.351955   -0.990024    0.670985
O         2.478974    1.426337    0.253991
C         3.445427    0.459333    0.065408
C         4.460741    0.377405    1.010792
C         3.446946   -0.354392   -1.065778
C         5.494715   -0.535099    0.820527
H         4.425937    1.031968    1.874493
C         4.480803   -1.268419   -1.238380
H         2.646709   -0.265208   -1.793352
C         5.506282   -1.362171   -0.299250
H         6.290879   -0.601013    1.554707
H         4.487729   -1.905056   -2.117031
H         6.311096   -2.074957   -0.442073
