# Supplementary material for: Structure–function relationships in aryl diazirines reveal optimal design features to maximize C–H insertion
Source: Chem Sci. 2021 Aug 10;12(36):12138–48. doi: 10.1039/d1sc03631a (PMC8457397; doi:10.1039/d1sc03631a)
Supplement: SC-012-D1SC03631A-s104 [file SC-012-D1SC03631A-s104.xyz]

E=-873.693506936 Eh
H=-873.444602 Eh
G=-873.506288 Eh
30
0 1
C        -0.151243    1.335460   -0.747987
C        -1.528361    1.211535   -0.632448
C        -2.101389    0.065755   -0.068319
C        -1.236503   -0.940172    0.391240
C         0.139412   -0.805596    0.321320
C         0.713222    0.341348   -0.262869
C         2.134146    0.517069   -0.498172
C         3.102612   -0.590005   -0.193158
F         2.980907   -1.246996    0.984393
F         4.370835   -0.171584   -0.246062
F         2.909979   -1.505644   -1.156827
N         2.690641    1.511572    1.275633
N         2.812626    2.085465    0.313141
H        -2.157831    2.009837   -1.007236
H         0.283929    2.212418   -1.218029
H         0.776924   -1.592791    0.705778
H        -1.649846   -1.843054    0.830752
C        -3.613181   -0.125487    0.059927
C        -3.974606   -0.295725    1.546008
H        -3.681313    0.587634    2.120847
H        -3.479857   -1.165740    1.985999
H        -5.055301   -0.433333    1.653421
C        -4.397117    1.067738   -0.495551
H        -4.198403    1.220356   -1.560861
H        -4.157481    1.992124    0.039049
H        -5.468951    0.883945   -0.379436
C        -4.030761   -1.386117   -0.717322
H        -5.112446   -1.533120   -0.635339
H        -3.539817   -2.282452   -0.329050
H        -3.775361   -1.291885   -1.776858
