# Supplementary material for: Structure–function relationships in aryl diazirines reveal optimal design features to maximize C–H insertion
Source: Chem Sci. 2021 Aug 10;12(36):12138–48. doi: 10.1039/d1sc03631a (PMC8457397; doi:10.1039/d1sc03631a)
Supplement: SC-012-D1SC03631A-s105 [file SC-012-D1SC03631A-s105.xyz]

E=-873.755789751 Eh
H=-873.503404 Eh
G=-873.563641 Eh
30
0 1
C         0.123530    1.496870   -0.000092
C         1.507091    1.340725   -0.000112
C         2.096497    0.075892    0.000012
C         1.237373   -1.031662    0.000170
C        -0.141750   -0.891020    0.000191
C        -0.717893    0.384494    0.000052
C        -2.188623    0.580079    0.000058
C        -3.107531   -0.615247   -0.000071
F        -2.905953   -1.384505   -1.078386
F        -4.384420   -0.228866   -0.000022
F        -2.905949   -1.384747    1.078079
N        -2.739528    1.797051   -0.609089
N        -2.739534    1.796936    0.609425
H         2.123648    2.232024   -0.000234
H        -0.294881    2.498080   -0.000198
H        -0.764776   -1.777654    0.000324
H         1.653156   -2.035067    0.000286
C         3.611443   -0.138614   -0.000012
C         4.011132   -0.932214   -1.255663
H         3.732625   -0.388366   -2.163165
H         3.525268   -1.911392   -1.286013
H         5.093941   -1.093827   -1.269061
C         4.380413    1.186342   -0.000167
H         4.153298    1.784057    0.888096
H         4.153054    1.783983   -0.888418
H         5.455339    0.984053   -0.000301
C         4.011228   -0.931982    1.255751
H         5.094047   -1.093535    1.269121
H         3.525421   -1.911183    1.286284
H         3.732736   -0.388001    2.163176
