# Supplementary material for: Structure–function relationships in aryl diazirines reveal optimal design features to maximize C–H insertion
Source: Chem Sci. 2021 Aug 10;12(36):12138–48. doi: 10.1039/d1sc03631a (PMC8457397; doi:10.1039/d1sc03631a)
Supplement: SC-012-D1SC03631A-s106 [file SC-012-D1SC03631A-s106.xyz]

E=-764.225236765 Eh
H=-763.986023 Eh
G=-764.043121 Eh
28
0 1
C        -0.107900    1.707279   -0.000153
C         1.256566    1.461548   -0.000014
C         1.737314    0.146927   -0.000044
C         0.802428   -0.910942   -0.000185
C        -0.553782   -0.673616   -0.000260
C        -1.057457    0.659452   -0.000237
C        -2.420063    1.084777   -0.000164
C        -3.397496   -0.065425    0.000059
F        -3.250072   -0.850162   -1.091722
F        -4.670638    0.341528    0.000049
F        -3.249962   -0.849781    1.092085
H         1.946165    2.296710    0.000084
H        -0.497297    2.720200   -0.000174
H        -1.244044   -1.509125   -0.000371
H         1.159139   -1.936176   -0.000234
C         3.228731   -0.181589    0.000054
C         3.559115   -1.005786   -1.257725
H         3.321932   -0.443242   -2.165370
H         3.003407   -1.946553   -1.285908
H         4.626908   -1.245383   -1.270743
C         4.102977    1.076352    0.000116
H         3.927538    1.690474    0.888627
H         3.927727    1.690434   -0.888460
H         5.156695    0.784197    0.000235
C         3.558945   -1.005763    1.257893
H         4.626729   -1.245399    1.271032
H         3.003198   -1.946507    1.286042
H         3.321682   -0.443183    2.165494
