# Supplementary material for: Structure–function relationships in aryl diazirines reveal optimal design features to maximize C–H insertion
Source: Chem Sci. 2021 Aug 10;12(36):12138–48. doi: 10.1039/d1sc03631a (PMC8457397; doi:10.1039/d1sc03631a)
Supplement: SC-012-D1SC03631A-s107 [file SC-012-D1SC03631A-s107.xyz]

E=-883.290875926 Eh
H=-882.942338 Eh
G=-883.011160 Eh
39
0 1
C         0.163930   -0.490365    0.907266
C         1.550228   -0.482573    1.022817
C         2.363749   -0.019254   -0.016833
C         1.730381    0.447850   -1.176242
C         0.347253    0.460730   -1.285398
C        -0.470491   -0.017714   -0.251119
C        -1.940388    0.026450   -0.491321
C        -2.671789   -1.232451   -0.136584
F        -2.226786   -2.203158   -0.944605
F        -4.003920   -1.132293   -0.309693
F        -2.536702   -1.706929    1.141462
H         1.995341   -0.853147    1.939192
H        -0.436250   -0.873345    1.726795
H        -0.136491    0.832554   -2.183171
H         2.327187    0.816847   -2.005699
C        -2.769413    1.651132    0.636551
H        -2.283985    0.554776    0.680643
H        -2.854451    1.638630    1.736125
C        -4.137787    1.751473    0.001632
H        -4.809797    0.970349    0.353985
H        -4.563085    2.724466    0.269877
H        -4.049653    1.677472   -1.082484
C        -1.779622    2.707722    0.205829
H        -2.136176    3.679156    0.562006
H        -0.787072    2.530208    0.625266
H        -1.701578    2.728928   -0.882743
C         3.891762   -0.004783    0.068982
C         4.394638    1.440882   -0.084420
H         5.487846    1.466578   -0.028108
H         4.097128    1.871580   -1.044351
H         3.994077    2.077048    0.710620
C         4.402184   -0.554341    1.404829
H         4.094061   -1.593374    1.556669
H         5.495634   -0.524764    1.417330
H         4.042229    0.041112    2.249670
C         4.470235   -0.870430   -1.063516
H         5.564100   -0.871637   -1.014066
H         4.119971   -1.903348   -0.978978
H         4.178422   -0.494636   -2.047901
