# Supplementary material for: Structure–function relationships in aryl diazirines reveal optimal design features to maximize C–H insertion
Source: Chem Sci. 2021 Aug 10;12(36):12138–48. doi: 10.1039/d1sc03631a (PMC8457397; doi:10.1039/d1sc03631a)
Supplement: SC-012-D1SC03631A-s108 [file SC-012-D1SC03631A-s108.xyz]

E=-764.234411588 Eh
H=-763.995480 Eh
G=-764.054527 Eh
28
0 3
C        -0.065184    1.679785    0.000099
C         1.299512    1.437346    0.000023
C         1.812054    0.134004    0.000042
C         0.888254   -0.926268    0.000157
C        -0.474979   -0.709331    0.000258
C        -0.987787    0.612952    0.000206
C        -2.373473    0.850995    0.000266
C        -3.524740   -0.068017   -0.000046
F        -3.520623   -0.875964   -1.078439
F        -4.683212    0.598721    0.001180
F        -3.519498   -0.878011    1.076829
H         1.973013    2.286554   -0.000061
H        -0.439113    2.698509    0.000066
H        -1.163204   -1.548210    0.000411
H         1.248851   -1.950911    0.000186
C         3.310189   -0.171359   -0.000053
C         3.661433   -0.988136   -1.255883
H         3.417423   -0.428166   -2.163463
H         3.117051   -1.935929   -1.286912
H         4.732409   -1.215386   -1.268151
C         4.159295    1.103788   -0.000140
H         3.969680    1.714339    0.888174
H         3.969539    1.714313   -0.888441
H         5.219633    0.835383   -0.000220
C         3.661616   -0.988082    1.255761
H         4.732599   -1.215303    1.267896
H         3.117265   -1.935890    1.286897
H         3.417711   -0.428085    2.163352
