# Supplementary material for: Structure–function relationships in aryl diazirines reveal optimal design features to maximize C–H insertion
Source: Chem Sci. 2021 Aug 10;12(36):12138–48. doi: 10.1039/d1sc03631a (PMC8457397; doi:10.1039/d1sc03631a)
Supplement: SC-012-D1SC03631A-s109 [file SC-012-D1SC03631A-s109.xyz]

E=-883.302036501 Eh
H=-882.958038 Eh
G=-883.031042 Eh
39
0 3
C         0.337914    1.058008    0.405588
C         1.714335    1.145833    0.350988
C         2.515052    0.030993    0.045382
C         1.861051   -1.182308   -0.200613
C         0.479670   -1.290995   -0.148937
C        -0.324104   -0.167649    0.153672
C        -1.736726   -0.242384    0.204254
C        -2.544151   -1.461014   -0.007812
F        -2.389724   -1.969976   -1.248032
F        -3.854936   -1.216547    0.155724
F        -2.218358   -2.453147    0.845849
H         2.183668    2.104743    0.551983
H        -0.254454    1.934184    0.652807
H         0.007365   -2.247274   -0.346015
H         2.435326   -2.070228   -0.439129
C        -3.099859    2.063969    0.295195
H        -2.475211    0.965511    0.328232
H        -2.651982    2.623882    1.122704
C        -4.557994    1.737189    0.532346
H        -4.705428    1.216210    1.481235
H        -5.157277    2.655548    0.551707
H        -4.946557    1.099891   -0.266400
C        -2.781233    2.654025   -1.061889
H        -3.273107    3.625697   -1.189491
H        -1.706127    2.799038   -1.200147
H        -3.137924    1.994455   -1.859162
C         4.035598    0.183153   -0.004654
C         4.406280    1.224550   -1.074957
H         3.968741    2.202341   -0.855237
H         5.493578    1.345547   -1.121109
H         4.052263    0.909511   -2.061005
C         4.736823   -1.134468   -0.349826
H         4.528627   -1.908594    0.395220
H         4.431664   -1.507544   -1.332376
H         5.818944   -0.976385   -0.373813
C         4.544301    0.658042    1.367610
H         5.633083    0.772318    1.345878
H         4.111190    1.622408    1.647073
H         4.289036   -0.065885    2.147090
