# Supplementary material for: Structure–function relationships in aryl diazirines reveal optimal design features to maximize C–H insertion
Source: Chem Sci. 2021 Aug 10;12(36):12138–48. doi: 10.1039/d1sc03631a (PMC8457397; doi:10.1039/d1sc03631a)
Supplement: SC-012-D1SC03631A-s110 [file SC-012-D1SC03631A-s110.xyz]

E=-2990.05165771 Eh
H=-2989.910041 Eh
G=-2989.958583 Eh
18
0 1
C        -0.840830   -1.076323   -0.455428
C         0.534883   -1.139947   -0.328565
C         1.248663    0.026780   -0.053108
C         0.598828    1.241291    0.112822
C        -0.789417    1.286061    0.030957
C        -1.537524    0.133815   -0.264089
C        -2.964744    0.236450   -0.544612
N        -3.631300   -1.030080    1.043504
N        -3.857508   -1.352568   -0.014172
H         1.062686   -2.077451   -0.459845
H        -1.399275   -1.974416   -0.699613
H        -1.291142    2.236227    0.180559
H         1.170721    2.137677    0.323261
Br        3.131886   -0.050488    0.088519
C        -3.736439    1.430939   -0.089797
H        -4.810284    1.237264   -0.110518
H        -3.458826    1.865944    0.878976
H        -3.548751    2.185984   -0.865376
