# Supplementary material for: Structure–function relationships in aryl diazirines reveal optimal design features to maximize C–H insertion
Source: Chem Sci. 2021 Aug 10;12(36):12138–48. doi: 10.1039/d1sc03631a (PMC8457397; doi:10.1039/d1sc03631a)
Supplement: SC-012-D1SC03631A-s111 [file SC-012-D1SC03631A-s111.xyz]

E=-2990.11597323 Eh
H=-2989.970504 Eh
G=-2990.017838 Eh
18
0 1
C        -0.848298   -1.152768   -0.000244
C         0.540643   -1.182841   -0.000135
C         1.247240    0.013945    0.000111
C         0.584466    1.234926    0.000245
C        -0.805500    1.253322    0.000131
C        -1.541035    0.063973   -0.000114
C        -3.027072    0.089614   -0.000237
N        -3.701633   -1.069120    0.609955
N        -3.701531   -1.068900   -0.610962
H         1.073221   -2.126804   -0.000239
H        -1.394031   -2.090142   -0.000434
H        -1.314774    2.210951    0.000233
H         1.150506    2.159166    0.000438
Br        3.138324   -0.020587    0.000265
C        -3.762404    1.401675   -0.000094
H        -3.511927    1.989875    0.887586
H        -3.512085    1.989928   -0.887781
H        -4.838341    1.222613    0.000004
