# Supplementary material for: Structure–function relationships in aryl diazirines reveal optimal design features to maximize C–H insertion
Source: Chem Sci. 2021 Aug 10;12(36):12138–48. doi: 10.1039/d1sc03631a (PMC8457397; doi:10.1039/d1sc03631a)
Supplement: SC-012-D1SC03631A-s112 [file SC-012-D1SC03631A-s112.xyz]

E=-3410.31815403 Eh
H=-3410.214077 Eh
G=-3410.262546 Eh
15
0 1
C         0.481810    1.224405   -0.514046
C        -0.897562    1.191333   -0.405301
C        -1.521854   -0.003900   -0.051167
C        -0.783524   -1.153154    0.199845
C         0.603401   -1.105146    0.116457
C         1.254449    0.081629   -0.240949
C         2.699920    0.156556   -0.504208
N         3.146140    1.295245    1.126391
N         3.482848    1.652686    0.099188
H        -1.492347    2.074455   -0.606689
H         0.977122    2.142789   -0.813552
H         1.181439   -1.998894    0.321356
H        -1.288791   -2.073502    0.468464
Br       -3.404333   -0.060524    0.078446
Cl        3.667734   -1.236021   -0.135178
