# Supplementary material for: Structure–function relationships in aryl diazirines reveal optimal design features to maximize C–H insertion
Source: Chem Sci. 2021 Aug 10;12(36):12138–48. doi: 10.1039/d1sc03631a (PMC8457397; doi:10.1039/d1sc03631a)
Supplement: SC-012-D1SC03631A-s113 [file SC-012-D1SC03631A-s113.xyz]

E=-3410.38055305 Eh
H=-3410.273160 Eh
G=-3410.320938 Eh
15
0 1
C         0.484888    1.302657   -0.000085
C        -0.902934    1.246346   -0.000102
C        -1.533118    0.007562   -0.000021
C        -0.795593   -1.170154    0.000078
C         0.592785   -1.106849    0.000093
C         1.244481    0.127150    0.000009
C         2.726599    0.241030    0.000025
N         3.355762    1.391483    0.614398
N         3.355778    1.391398   -0.614492
H        -1.492114    2.155773   -0.000177
H         0.971281    2.272126   -0.000146
H         1.168158   -2.024841    0.000170
H        -1.302875   -2.127751    0.000144
Br       -3.420520   -0.074998   -0.000046
Cl        3.675900   -1.236294    0.000136
