# Supplementary material for: Structure–function relationships in aryl diazirines reveal optimal design features to maximize C–H insertion
Source: Chem Sci. 2021 Aug 10;12(36):12138–48. doi: 10.1039/d1sc03631a (PMC8457397; doi:10.1039/d1sc03631a)
Supplement: SC-012-D1SC03631A-s114 [file SC-012-D1SC03631A-s114.xyz]

E=-1176.07435973 Eh
H=-1175.952775 Eh
G=-1176.007279 Eh
18
0 1
C        -0.426202    1.227819    0.455951
C         0.949628    1.187347    0.332263
C         1.581644   -0.016852    0.013401
C         0.836824   -1.170549   -0.188823
C        -0.550525   -1.126514   -0.092406
C        -1.197750    0.071588    0.230370
C        -2.639965    0.132726    0.522726
N        -3.098473    1.346492   -1.060909
N        -3.432301    1.659880   -0.020448
H         1.541808    2.082730    0.488757
H        -0.920655    2.155521    0.724882
H        -1.130385   -2.025995   -0.261424
H         1.337453   -2.099045   -0.439059
C         3.081776   -0.053568   -0.056365
F         3.525509   -1.129556   -0.718857
F         3.567661    1.034783   -0.670898
F         3.629685   -0.085122    1.167805
Cl       -3.613592   -1.238278    0.103011
