# Supplementary material for: Structure–function relationships in aryl diazirines reveal optimal design features to maximize C–H insertion
Source: Chem Sci. 2021 Aug 10;12(36):12138–48. doi: 10.1039/d1sc03631a (PMC8457397; doi:10.1039/d1sc03631a)
Supplement: SC-012-D1SC03631A-s115 [file SC-012-D1SC03631A-s115.xyz]

E=-1176.13701974 Eh
H=-1176.012076 Eh
G=-1176.065803 Eh
18
0 1
C        -0.430070    1.307083   -0.012798
C         0.957155    1.246335   -0.025504
C         1.594148    0.009973   -0.036801
C         0.849313   -1.165148   -0.036903
C        -0.538167   -1.106910   -0.023108
C        -1.186850    0.129466   -0.009908
C        -2.669444    0.242150    0.002504
N        -3.303457    1.393326   -0.607824
N        -3.292529    1.395375    0.620089
H         1.544565    2.157611   -0.034739
H        -0.919491    2.274663   -0.008108
H        -1.116749   -2.022511   -0.026188
H         1.354907   -2.124450   -0.055952
C         3.094457   -0.063966    0.004635
F         3.659435    1.030334   -0.523458
F         3.545978   -0.173215    1.262900
F         3.552891   -1.127841   -0.669606
Cl       -3.619960   -1.233154    0.013994
