# Supplementary material for: Structure–function relationships in aryl diazirines reveal optimal design features to maximize C–H insertion
Source: Chem Sci. 2021 Aug 10;12(36):12138–48. doi: 10.1039/d1sc03631a (PMC8457397; doi:10.1039/d1sc03631a)
Supplement: SC-012-D1SC03631A-s116 [file SC-012-D1SC03631A-s116.xyz]

E=-1066.62633261 Eh
H=-1066.514220 Eh
G=-1066.563463 Eh
16
0 1
C        -0.775497    1.564483   -0.003600
C         0.604388    1.385977   -0.010236
C         1.109029    0.092540   -0.015691
C         0.262650   -1.023043   -0.015310
C        -1.106400   -0.840366   -0.008095
C        -1.647795    0.463235   -0.002056
C        -3.056188    0.868915    0.005216
H         1.280305    2.232821   -0.013824
H        -1.216285    2.555891   -0.000195
H        -1.771532   -1.697098   -0.008681
H         0.691440   -2.019912   -0.024484
C         2.595828   -0.152188    0.001258
F         3.294586    0.975295   -0.166433
F         2.975960   -0.698601    1.163801
F         2.952204   -1.004667   -0.968664
Cl       -4.112045   -0.510427    0.004702
