# Supplementary material for: Structure–function relationships in aryl diazirines reveal optimal design features to maximize C–H insertion
Source: Chem Sci. 2021 Aug 10;12(36):12138–48. doi: 10.1039/d1sc03631a (PMC8457397; doi:10.1039/d1sc03631a)
Supplement: SC-012-D1SC03631A-s117 [file SC-012-D1SC03631A-s117.xyz]

E=-1185.67089267 Eh
H=-1185.449850 Eh
G=-1185.509735 Eh
27
0 1
C        -0.049662   -1.100976    0.525129
C         1.329380   -1.010548    0.634952
C         2.017327   -0.030319   -0.081091
C         1.333940    0.846043   -0.914447
C        -0.049643    0.741048   -1.028498
C        -0.761945   -0.219138   -0.302035
C        -2.262278   -0.232469   -0.524821
H         1.878903   -1.698049    1.269964
H        -0.586654   -1.870795    1.070808
H        -0.599637    1.390628   -1.700956
H         1.881477    1.588538   -1.484030
C         3.505000    0.082129    0.091388
F         4.072382    0.803493   -0.884574
F         3.819658    0.673299    1.255603
F         4.091903   -1.123817    0.100757
C        -3.234498    0.984171    0.716183
H        -2.439142    0.047563    0.734256
H        -3.221546    0.868344    1.818879
C        -4.642896    0.763602    0.216190
H        -5.001337   -0.238649    0.453146
H        -5.299015    1.489514    0.707570
H        -4.677247    0.903788   -0.864811
C        -2.612425    2.311525    0.348221
H        -3.156642    3.104140    0.871105
H        -1.563282    2.367114    0.646176
H        -2.687357    2.472560   -0.728450
Cl       -2.930460   -1.906582   -0.301574
