# Supplementary material for: Structure–function relationships in aryl diazirines reveal optimal design features to maximize C–H insertion
Source: Chem Sci. 2021 Aug 10;12(36):12138–48. doi: 10.1039/d1sc03631a (PMC8457397; doi:10.1039/d1sc03631a)
Supplement: SC-012-D1SC03631A-s118 [file SC-012-D1SC03631A-s118.xyz]

E=-1066.62286626 Eh
H=-1066.510892 Eh
G=-1066.561058 Eh
16
0 3
C        -0.741240    1.544110   -0.007999
C         0.626373    1.349918   -0.023878
C         1.148286    0.054074   -0.037565
C         0.296006   -1.050732   -0.035726
C        -1.075435   -0.871257   -0.020033
C        -1.621715    0.434899   -0.004724
C        -3.012105    0.666263    0.009038
H         1.299935    2.199995   -0.034257
H        -1.156349    2.546098   -0.001730
H        -1.741124   -1.727474   -0.022853
H         0.714952   -2.051072   -0.054907
C         2.633693   -0.148871    0.003565
F         3.286377    0.845206   -0.616754
F         3.095593   -0.190119    1.263831
F         2.993581   -1.300848   -0.581111
Cl       -4.295326   -0.413302    0.013176
