# Supplementary material for: Structure–function relationships in aryl diazirines reveal optimal design features to maximize C–H insertion
Source: Chem Sci. 2021 Aug 10;12(36):12138–48. doi: 10.1039/d1sc03631a (PMC8457397; doi:10.1039/d1sc03631a)
Supplement: SC-012-D1SC03631A-s119 [file SC-012-D1SC03631A-s119.xyz]

E=-1185.68799360 Eh
H=-1185.470978 Eh
G=-1185.536222 Eh
27
0 3
C        -0.070192   -0.828157   -0.377469
C         1.291899   -1.053271   -0.352558
C         2.168468   -0.000477   -0.075883
C         1.674336    1.280028    0.172784
C         0.311192    1.517067    0.148927
C        -0.594315    0.464394   -0.123873
C        -1.999837    0.640760   -0.153601
H         1.688314   -2.042484   -0.555844
H        -0.754612   -1.640400   -0.602073
H        -0.073870    2.512693    0.338766
H         2.365505    2.090371    0.377840
C         3.640193   -0.272508    0.006851
F         4.023552   -1.193187   -0.891527
F         4.366916    0.833616   -0.208363
F         3.992443   -0.743425    1.214704
C        -3.665055   -1.444063   -0.303959
H        -2.848293   -0.470843   -0.312845
H        -3.333631   -2.060211   -1.145746
C        -5.022606   -0.816246   -0.528520
H        -5.068014   -0.282613   -1.481063
H        -5.807496   -1.582593   -0.532999
H        -5.257946   -0.107420    0.271688
C        -3.470107   -2.110249    1.040303
H        -4.146411   -2.966105    1.152960
H        -2.446474   -2.472308    1.170564
H        -3.686418   -1.407999    1.851535
Cl       -2.803571    2.123130    0.100935
