# Supplementary material for: Structure–function relationships in aryl diazirines reveal optimal design features to maximize C–H insertion
Source: Chem Sci. 2021 Aug 10;12(36):12138–48. doi: 10.1039/d1sc03631a (PMC8457397; doi:10.1039/d1sc03631a)
Supplement: SC-012-D1SC03631A-s120 [file SC-012-D1SC03631A-s120.xyz]

E=-878.437133642 Eh
H=-878.294870 Eh
G=-878.343624 Eh
18
0 1
C        -0.419003   -1.126587    0.170454
C        -1.803896   -1.195073    0.283428
C        -2.606685   -0.081800    0.039234
C        -1.982917    1.113918   -0.343866
C        -0.609751    1.186916   -0.488151
C         0.197908    0.066689   -0.218513
C         1.633797    0.176914   -0.510915
N         2.105110    1.314680    1.109013
N         2.399979    1.682385    0.071253
H        -2.268078   -2.131922    0.578337
H         0.184391   -2.003714    0.375475
H        -0.141302    2.112689   -0.808555
H        -2.591211    1.991672   -0.544771
C        -4.105430   -0.153171    0.161638
H        -4.581131   -0.053256   -0.819094
H        -4.486137    0.655093    0.792362
H        -4.423737   -1.103353    0.594900
Cl        2.643967   -1.198441   -0.175904
