# Supplementary material for: Structure–function relationships in aryl diazirines reveal optimal design features to maximize C–H insertion
Source: Chem Sci. 2021 Aug 10;12(36):12138–48. doi: 10.1039/d1sc03631a (PMC8457397; doi:10.1039/d1sc03631a)
Supplement: SC-012-D1SC03631A-s121 [file SC-012-D1SC03631A-s121.xyz]

E=-878.499499875 Eh
H=-878.353939 Eh
G=-878.401968 Eh
18
0 1
C         0.604092    1.262153   -0.003568
C         1.989208    1.159919   -0.009034
C         2.623235   -0.084076   -0.010031
C         1.822313   -1.227504   -0.011246
C         0.435381   -1.139802   -0.005790
C        -0.187519    0.108341   -0.001232
C        -1.666031    0.261232    0.001376
N        -2.269335    1.425028   -0.612178
N        -2.266655    1.425028    0.617577
H         2.589151    2.065669   -0.014516
H         0.142314    2.243916   -0.005062
H        -0.162795   -2.043357   -0.008924
H         2.291678   -2.207329   -0.018485
Cl       -2.655231   -1.192466    0.003758
C         4.125649   -0.188581    0.015970
H         4.494913   -0.212719    1.046430
H         4.467259   -1.100724   -0.478602
H         4.590363    0.665985   -0.481177
