# Supplementary material for: Structure–function relationships in aryl diazirines reveal optimal design features to maximize C–H insertion
Source: Chem Sci. 2021 Aug 10;12(36):12138–48. doi: 10.1039/d1sc03631a (PMC8457397; doi:10.1039/d1sc03631a)
Supplement: SC-012-D1SC03631A-s122 [file SC-012-D1SC03631A-s122.xyz]

E=-768.992499796 Eh
H=-768.859754 Eh
G=-768.903951 Eh
16
0 1
C        -0.350881    1.460379   -0.000004
C        -1.711274    1.181756    0.000025
C        -2.156531   -0.140821    0.000019
C        -1.209080   -1.181638   -0.000021
C         0.143248   -0.910753   -0.000054
C         0.603448    0.425998   -0.000036
C         1.969354    0.924932   -0.000078
H        -2.435597    1.990570    0.000056
H         0.017622    2.481323    0.000003
H         0.863680   -1.722001   -0.000104
H        -1.557935   -2.210837   -0.000027
C        -3.624090   -0.468308    0.000025
H        -3.885689   -1.062495    0.880723
H        -3.885797   -1.061978   -0.880991
H        -4.236735    0.434617    0.000319
Cl        3.125606   -0.388145    0.000045
