# Supplementary material for: Structure–function relationships in aryl diazirines reveal optimal design features to maximize C–H insertion
Source: Chem Sci. 2021 Aug 10;12(36):12138–48. doi: 10.1039/d1sc03631a (PMC8457397; doi:10.1039/d1sc03631a)
Supplement: SC-012-D1SC03631A-s123 [file SC-012-D1SC03631A-s123.xyz]

E=-888.032148829 Eh
H=-887.790468 Eh
G=-887.845336 Eh
27
0 1
C         0.924082   -0.982898    0.654658
C         2.295536   -0.850671    0.809205
C         3.018455    0.092461    0.067620
C         2.323263    0.894634   -0.835642
C         0.946382    0.759148   -0.998299
C         0.221974   -0.173045   -0.250479
C        -1.266402   -0.226485   -0.518262
H         2.821896   -1.486500    1.516790
H         0.383124   -1.729853    1.229641
H         0.410155    1.368299   -1.719193
H         2.866131    1.626390   -1.427868
C        -2.309333    0.932810    0.688982
H        -1.497327    0.010717    0.739603
H        -2.339134    0.812041    1.791856
C        -3.695584    0.691729    0.137781
H        -4.038259   -0.322617    0.345370
H        -4.385794    1.394527    0.616237
H        -3.694015    0.847675   -0.941672
C        -1.701432    2.277449    0.359566
H        -2.272564    3.054216    0.877786
H        -0.661263    2.342425    0.685936
H        -1.745893    2.451069   -0.716877
C         4.511827    0.207976    0.229185
H         4.891787    1.121951   -0.232147
H         4.794809    0.213955    1.285371
H         5.020201   -0.640416   -0.240072
Cl       -1.892144   -1.929561   -0.345686
