# Supplementary material for: Structure–function relationships in aryl diazirines reveal optimal design features to maximize C–H insertion
Source: Chem Sci. 2021 Aug 10;12(36):12138–48. doi: 10.1039/d1sc03631a (PMC8457397; doi:10.1039/d1sc03631a)
Supplement: SC-012-D1SC03631A-s124 [file SC-012-D1SC03631A-s124.xyz]

E=-768.983831869 Eh
H=-768.851364 Eh
G=-768.896805 Eh
16
0 3
C         0.383889    1.449611   -0.000805
C         1.736571    1.171574   -0.003366
C         2.212506   -0.148438   -0.004392
C         1.275003   -1.185394   -0.005073
C        -0.087590   -0.932698   -0.002585
C        -0.564716    0.397806   -0.000002
C        -1.940251    0.708520    0.001388
H         2.449444    1.992171   -0.005346
H         0.030872    2.475751   -0.000987
H        -0.797976   -1.752845   -0.004177
H         1.623142   -2.214834   -0.008249
C         3.691644   -0.427560    0.006645
H         3.895021   -1.492014   -0.127820
H         4.143141   -0.116721    0.954468
H         4.202572    0.119422   -0.791234
Cl       -3.281679   -0.306556    0.001911
