# Supplementary material for: Structure–function relationships in aryl diazirines reveal optimal design features to maximize C–H insertion
Source: Chem Sci. 2021 Aug 10;12(36):12138–48. doi: 10.1039/d1sc03631a (PMC8457397; doi:10.1039/d1sc03631a)
Supplement: SC-012-D1SC03631A-s125 [file SC-012-D1SC03631A-s125.xyz]

E=-888.048335841 Eh
H=-887.810811 Eh
G=-887.871177 Eh
27
0 3
C        0.631340000     -0.666712000     -0.442329000
C        1.941174000     -1.097236000     -0.522401000
C        2.995521000     -0.325314000     -0.011849000
C        2.682187000      0.899162000      0.586234000
C        1.375210000      1.350523000      0.677713000
C        0.312112000      0.573964000      0.163872000
C       -1.046801000      0.969010000      0.231967000
H        2.161729000     -2.053246000     -0.990559000
H       -0.170758000     -1.276322000     -0.848703000
H        1.156787000      2.302983000      1.148727000
H        3.484257000      1.511339000      0.990328000
C       -3.017782000     -0.692233000     -0.462000000
H       -2.055822000      0.103758000     -0.210764000
H       -2.762038000     -1.097915000     -1.445850000
C       -4.253024000      0.180247000     -0.484519000
H       -4.185274000      0.954787000     -1.252531000
H       -5.149596000     -0.418963000     -0.686792000
H       -4.395728000      0.672129000      0.482941000
C       -2.971154000     -1.724966000      0.642512000
H       -3.774841000     -2.462060000      0.524971000
H       -2.019483000     -2.263626000      0.653881000
H       -3.099658000     -1.246886000      1.618821000
C        4.418940000     -0.801546000     -0.125968000
H        4.771244000     -0.743412000     -1.161318000
H        5.089307000     -0.196734000      0.488517000
H        4.513914000     -1.844000000      0.191452000
Cl      -1.609235000      2.433422000      0.912228000
