# Supplementary material for: Structure–function relationships in aryl diazirines reveal optimal design features to maximize C–H insertion
Source: Chem Sci. 2021 Aug 10;12(36):12138–48. doi: 10.1039/d1sc03631a (PMC8457397; doi:10.1039/d1sc03631a)
Supplement: SC-012-D1SC03631A-s126 [file SC-012-D1SC03631A-s126.xyz]

E=-1298.70594465 Eh
H=-1298.601659 Eh
G=-1298.648892 Eh
15
0 1
C         0.062002   -1.115753    0.141253
C         1.447069   -1.178259    0.240360
C         2.200709   -0.038074   -0.009538
C         1.592794    1.161672   -0.378105
C         0.215258    1.207825   -0.503161
C        -0.572437    0.075309   -0.231135
C        -2.014269    0.166106   -0.509242
N        -2.788394    1.667772    0.089356
N        -2.466881    1.303387    1.119138
H         1.941080   -2.101462    0.520502
H        -0.528191   -2.001653    0.345511
H        -0.267578    2.128955   -0.814249
H         2.200536    2.036436   -0.578225
Cl        3.932968   -0.107627    0.129730
Cl       -3.000361   -1.217863   -0.155352
