# Supplementary material for: Structure–function relationships in aryl diazirines reveal optimal design features to maximize C–H insertion
Source: Chem Sci. 2021 Aug 10;12(36):12138–48. doi: 10.1039/d1sc03631a (PMC8457397; doi:10.1039/d1sc03631a)
Supplement: SC-012-D1SC03631A-s127 [file SC-012-D1SC03631A-s127.xyz]

E=-1298.76834434 Eh
H=-1298.660740 Eh
G=-1298.707142 Eh
15
0 1
C        -0.212694    1.284713   -0.000010
C        -1.599572    1.211869   -0.000018
C        -2.215074   -0.034824    0.000000
C        -1.462737   -1.203582    0.000027
C        -0.075427   -1.122949    0.000032
C         0.561362    0.118708    0.000011
C         2.042042    0.250473    0.000020
N         2.657527    1.408136    0.614515
N         2.657509    1.408145   -0.614482
H        -2.201160    2.113355   -0.000038
H         0.262134    2.259860   -0.000023
H         0.511291   -2.033658    0.000055
H        -1.959599   -2.166784    0.000043
Cl       -3.952910   -0.132466   -0.000009
Cl        3.009067   -1.215369   -0.000030
