# Supplementary material for: Structure–function relationships in aryl diazirines reveal optimal design features to maximize C–H insertion
Source: Chem Sci. 2021 Aug 10;12(36):12138–48. doi: 10.1039/d1sc03631a (PMC8457397; doi:10.1039/d1sc03631a)
Supplement: SC-012-D1SC03631A-s128 [file SC-012-D1SC03631A-s128.xyz]

E=-1189.26033930 Eh
H=-1189.165562 Eh
G=-1189.208160 Eh
13
0 1
C        -0.087430    1.508621   -0.000018
C         1.282279    1.286253   -0.000006
C         1.736629   -0.028958   -0.000002
C         0.856828   -1.117615   -0.000009
C        -0.503779   -0.879908    0.000020
C        -1.004188    0.440252    0.000034
C        -2.390559    0.892811    0.000041
H         1.991629    2.105267   -0.000032
H        -0.490398    2.516236   -0.000071
H        -1.196934   -1.714495   -0.000012
H         1.254167   -2.126056   -0.000036
Cl        3.443923   -0.334118    0.000003
Cl       -3.496696   -0.453510   -0.000015
