# Supplementary material for: Structure–function relationships in aryl diazirines reveal optimal design features to maximize C–H insertion
Source: Chem Sci. 2021 Aug 10;12(36):12138–48. doi: 10.1039/d1sc03631a (PMC8457397; doi:10.1039/d1sc03631a)
Supplement: SC-012-D1SC03631A-s129 [file SC-012-D1SC03631A-s129.xyz]

E=-1308.30222477 Eh
H=-1308.098498 Eh
G=-1308.151570 Eh
24
0 1
C         0.562726   -1.039777    0.601575
C         1.939414   -0.936331    0.743308
C         2.625476    0.026317    0.006185
C         1.959622    0.870819   -0.872882
C         0.579987    0.746501   -1.008714
C        -0.141986   -0.196281   -0.268834
C        -1.635243   -0.228292   -0.517584
H         2.483821   -1.589079    1.416318
H         0.023088   -1.796572    1.163744
H         0.039879    1.374796   -1.709333
H         2.516086    1.601072   -1.449295
C        -2.647315    0.960282    0.703118
H        -1.846390    0.028160    0.739790
H        -2.661889    0.839559    1.805726
C        -4.042215    0.733447    0.168805
H        -4.396056   -0.274931    0.386290
H        -4.716893    1.447634    0.652263
H        -4.052293    0.884564   -0.911237
C        -2.025894    2.294924    0.360347
H        -2.584303    3.080487    0.878926
H        -0.983019    2.352043    0.679543
H        -2.078755    2.464422   -0.716354
Cl        4.354284    0.163381    0.183108
Cl       -2.283149   -1.916429   -0.325952
