# Supplementary material for: Structure–function relationships in aryl diazirines reveal optimal design features to maximize C–H insertion
Source: Chem Sci. 2021 Aug 10;12(36):12138–48. doi: 10.1039/d1sc03631a (PMC8457397; doi:10.1039/d1sc03631a)
Supplement: SC-012-D1SC03631A-s130 [file SC-012-D1SC03631A-s130.xyz]

E=-1189.25360691 Eh
H=-1189.159022 Eh
G=-1189.202592 Eh
13
0 3
C        -0.059779    1.499356    0.000025
C         1.304171    1.275626    0.000028
C         1.785934   -0.034140    0.000008
C         0.912964   -1.120885   -0.000015
C        -0.453580   -0.901728   -0.000018
C        -0.970917    0.415842    0.000002
C        -2.354976    0.681620   -0.000001
H         2.001881    2.105254    0.000046
H        -0.445621    2.513169    0.000041
H        -1.137820   -1.743407   -0.000035
H         1.310204   -2.129705   -0.000030
Cl        3.503752   -0.314060    0.000013
Cl       -3.663255   -0.370614   -0.000025
