# Supplementary material for: Structure–function relationships in aryl diazirines reveal optimal design features to maximize C–H insertion
Source: Chem Sci. 2021 Aug 10;12(36):12138–48. doi: 10.1039/d1sc03631a (PMC8457397; doi:10.1039/d1sc03631a)
Supplement: SC-012-D1SC03631A-s131 [file SC-012-D1SC03631A-s131.xyz]

E=-1308.31858957 Eh
H=-1308.118916 Eh
G=-1308.177430 Eh
24
0 3
C         0.533954   -0.917985   -0.330444
C         1.885826   -1.204037   -0.297489
C         2.796606   -0.179847   -0.035548
C         2.362655    1.125196    0.191123
C         1.009184    1.413113    0.158502
C         0.059170    0.397045   -0.101655
C        -1.337207    0.630722   -0.138676
H         2.244812   -2.211724   -0.473416
H        -0.180081   -1.708759   -0.539854
H         0.667831    2.427154    0.335289
H         3.088625    1.905182    0.391670
C        -3.088185   -1.379845   -0.309837
H        -2.229861   -0.443111   -0.305395
H        -2.763066   -2.018566   -1.137154
C        -4.411290   -0.696676   -0.575210
H        -4.408962   -0.171442   -1.533496
H        -5.228835   -1.427950   -0.592628
H        -4.635342    0.030385    0.211775
C        -2.957984   -2.041094    1.044700
H        -3.674442   -2.864958    1.147742
H        -1.955041   -2.446628    1.204754
H        -3.162980   -1.321638    1.843724
Cl        4.499982   -0.538605    0.007703
Cl       -2.081102    2.148751    0.099014
