# Supplementary material for: Structure–function relationships in aryl diazirines reveal optimal design features to maximize C–H insertion
Source: Chem Sci. 2021 Aug 10;12(36):12138–48. doi: 10.1039/d1sc03631a (PMC8457397; doi:10.1039/d1sc03631a)
Supplement: SC-012-D1SC03631A-s132 [file SC-012-D1SC03631A-s132.xyz]

E=-931.350070481 Eh
H=-931.236908 Eh
G=-931.285287 Eh
16
0 1
C        -0.330652    1.217976   -0.433251
C        -1.705672    1.173087   -0.312497
C        -2.338506   -0.041026   -0.007713
C        -1.580527   -1.198228    0.179076
C        -0.196353   -1.144403    0.082531
C         0.446763    0.062562   -0.222819
C         1.886249    0.124288   -0.520190
N         2.342162    1.370021    1.045018
N         2.672403    1.667247   -0.000552
H        -2.301990    2.065399   -0.465448
H         0.157724    2.151423   -0.692467
H         0.386852   -2.044401    0.235969
H        -2.077112   -2.133603    0.411428
C        -3.771376   -0.093840    0.105278
N        -4.924219   -0.134930    0.197265
Cl        2.867209   -1.232805   -0.082594
