# Supplementary material for: Structure–function relationships in aryl diazirines reveal optimal design features to maximize C–H insertion
Source: Chem Sci. 2021 Aug 10;12(36):12138–48. doi: 10.1039/d1sc03631a (PMC8457397; doi:10.1039/d1sc03631a)
Supplement: SC-012-D1SC03631A-s133 [file SC-012-D1SC03631A-s133.xyz]

E=-931.412424739 Eh
H=-931.295913 Eh
G=-931.343430 Eh
16
0 1
C        -0.339442    1.284213   -0.000237
C        -1.724067    1.209033   -0.000310
C        -2.351678   -0.040039    0.000025
C        -1.585770   -1.209000    0.000460
C        -0.200479   -1.129390    0.000512
C         0.432506    0.115434    0.000142
C         1.913024    0.245782    0.000125
N         2.526208    1.407227    0.614067
N         2.526105    1.407509   -0.613298
H        -2.323201    2.112465   -0.000655
H         0.137611    2.257879   -0.000530
H         0.389713   -2.037481    0.000872
H        -2.079027   -2.174348    0.000756
C        -3.788684   -0.121807   -0.000093
N        -4.943820   -0.187226   -0.000202
Cl        2.881352   -1.216261   -0.000479
