# Supplementary material for: Structure–function relationships in aryl diazirines reveal optimal design features to maximize C–H insertion
Source: Chem Sci. 2021 Aug 10;12(36):12138–48. doi: 10.1039/d1sc03631a (PMC8457397; doi:10.1039/d1sc03631a)
Supplement: SC-012-D1SC03631A-s134 [file SC-012-D1SC03631A-s134.xyz]

E=-821.901253443 Eh
H=-821.797608 Eh
G=-821.841523 Eh
14
0 1
C        -0.031754    1.502068   -0.000003
C        -1.402120    1.280529   -0.000003
C        -1.870310   -0.035833   -0.000002
C        -0.982053   -1.124218   -0.000005
C         0.379822   -0.890631   -0.000008
C         0.876970    0.428959   -0.000004
C         2.273670    0.879982    0.000001
H        -2.106448    2.104307   -0.000001
H         0.375874    2.507514    0.000003
H         1.072928   -1.724921   -0.000018
H        -1.376985   -2.133903   -0.000006
C        -3.289140   -0.285280    0.000003
N        -4.428102   -0.487541    0.000008
Cl        3.370637   -0.463157    0.000005
