# Supplementary material for: Structure–function relationships in aryl diazirines reveal optimal design features to maximize C–H insertion
Source: Chem Sci. 2021 Aug 10;12(36):12138–48. doi: 10.1039/d1sc03631a (PMC8457397; doi:10.1039/d1sc03631a)
Supplement: SC-012-D1SC03631A-s135 [file SC-012-D1SC03631A-s135.xyz]

E=-940.946921367 Eh
H=-940.734295 Eh
G=-940.788530 Eh
25
0 1
C         0.713224   -1.108936    0.523710
C         2.088130   -0.999043    0.661523
C         2.770764    0.034651    0.008617
C         2.073159    0.942508   -0.792331
C         0.697379    0.812797   -0.932102
C        -0.006225   -0.199609   -0.266025
C        -1.500380   -0.238784   -0.519638
H         2.641773   -1.702791    1.273366
H         0.185614   -1.915406    1.022822
H         0.145178    1.483186   -1.581576
H         2.612710    1.726995   -1.311300
C        -2.528213    0.969164    0.700685
H        -1.706346    0.055503    0.731441
H        -2.537325    0.847690    1.802371
C        -3.917824    0.716070    0.165499
H        -4.261393   -0.292443    0.397274
H        -4.600596    1.429531    0.638455
H        -3.928679    0.853196   -0.916355
C        -1.929828    2.311529    0.349618
H        -2.508357    3.088987    0.858113
H        -0.891292    2.394992    0.676712
H        -1.981329    2.473195   -0.728364
C         4.197668    0.155508    0.154741
N         5.344179    0.255661    0.276079
Cl       -2.148608   -1.918082   -0.301253
