# Supplementary material for: Structure–function relationships in aryl diazirines reveal optimal design features to maximize C–H insertion
Source: Chem Sci. 2021 Aug 10;12(36):12138–48. doi: 10.1039/d1sc03631a (PMC8457397; doi:10.1039/d1sc03631a)
Supplement: SC-012-D1SC03631A-s136 [file SC-012-D1SC03631A-s136.xyz]

E=-821.899585295 Eh
H=-821.796047 Eh
G=-821.840644 Eh
14
0 3
C         0.065442    1.494592    0.000014
C         1.426166    1.272279    0.000025
C         1.924585   -0.041125    0.000017
C         1.038695   -1.129676   -0.000003
C        -0.324824   -0.916061   -0.000014
C        -0.841767    0.404549   -0.000005
C        -2.222312    0.667068   -0.000015
H         2.119558    2.105853    0.000040
H        -0.326673    2.505700    0.000021
H        -1.010413   -1.756313   -0.000029
H         1.435084   -2.139096   -0.000009
C         3.341107   -0.270957    0.000028
N         4.484178   -0.456823    0.000038
Cl       -3.532315   -0.376612   -0.000033
