# Supplementary material for: Structure–function relationships in aryl diazirines reveal optimal design features to maximize C–H insertion
Source: Chem Sci. 2021 Aug 10;12(36):12138–48. doi: 10.1039/d1sc03631a (PMC8457397; doi:10.1039/d1sc03631a)
Supplement: SC-012-D1SC03631A-s137 [file SC-012-D1SC03631A-s137.xyz]

E=-940.965028656 Eh
H=-940.756394 Eh
G=-940.816046 Eh
25
0 3
C         0.662534   -0.935371   -0.332904
C         2.009866   -1.225326   -0.300759
C         2.941073   -0.206808   -0.037955
C         2.498792    1.105708    0.190033
C         1.150992    1.401342    0.158862
C         0.196970    0.385435   -0.102301
C        -1.194614    0.624337   -0.138925
H         2.360558   -2.235981   -0.477985
H        -0.058503   -1.719531   -0.541517
H         0.810957    2.415515    0.335840
H         3.226213    1.884626    0.390970
C        -2.957210   -1.380586   -0.307084
H        -2.094355   -0.451332   -0.304480
H        -2.632847   -2.023647   -1.131388
C        -4.274980   -0.690051   -0.579754
H        -4.265544   -0.166124   -1.538664
H        -5.095185   -1.418037   -0.600972
H        -4.500321    0.038031    0.205835
C        -2.835032   -2.038196    1.050001
H        -3.555763   -2.858393    1.150945
H        -1.835080   -2.448864    1.215406
H        -3.041005   -1.316454    1.846629
C         4.343357   -0.508427   -0.003647
N         5.475095   -0.753254    0.024126
Cl       -1.935016    2.140037    0.100417
