# Supplementary material for: Structure–function relationships in aryl diazirines reveal optimal design features to maximize C–H insertion
Source: Chem Sci. 2021 Aug 10;12(36):12138–48. doi: 10.1039/d1sc03631a (PMC8457397; doi:10.1039/d1sc03631a)
Supplement: SC-012-D1SC03631A-s138 [file SC-012-D1SC03631A-s138.xyz]

E=-839.137344122 Eh
H=-839.024577 Eh
G=-839.068426 Eh
15
0 1
C        -0.822289   -1.176558    0.199017
C        -2.201508   -1.287366    0.345868
C        -3.023217   -0.186842    0.126632
C        -2.462931    1.031069   -0.262381
C        -1.093228    1.141380   -0.438153
C        -0.252897    0.040232   -0.195048
C         1.173897    0.186513   -0.527072
N         1.639701    1.365848    1.069109
N         1.908039    1.727125    0.023081
H        -2.632541   -2.237632    0.643139
H        -0.185946   -2.035339    0.379581
H        -0.655591    2.079845   -0.764612
H        -3.099611    1.890648   -0.443210
H        -4.097350   -0.275816    0.251038
Cl        2.231170   -1.150769   -0.188497
