# Supplementary material for: Structure–function relationships in aryl diazirines reveal optimal design features to maximize C–H insertion
Source: Chem Sci. 2021 Aug 10;12(36):12138–48. doi: 10.1039/d1sc03631a (PMC8457397; doi:10.1039/d1sc03631a)
Supplement: SC-012-D1SC03631A-s139 [file SC-012-D1SC03631A-s139.xyz]

E=-839.200087347 Eh
H=-839.083916 Eh
G=-839.126768 Eh
15
0 1
C         1.094567    1.203665    0.000037
C         2.476248    1.051107    0.000040
C         3.041954   -0.220681    0.000003
C         2.216255   -1.340971   -0.000035
C         0.832863   -1.196759   -0.000039
C         0.263353    0.077259   -0.000005
C        -1.209216    0.286074   -0.000011
N        -1.765708    1.472871   -0.614675
N        -1.765705    1.472911    0.614579
H         3.110625    1.931176    0.000072
H         0.666096    2.200242    0.000066
H         0.195922   -2.073258   -0.000063
H         2.648206   -2.336166   -0.000062
H         4.120482   -0.337687    0.000005
Cl       -2.253975   -1.127232    0.000042
