# Supplementary material for: Structure–function relationships in aryl diazirines reveal optimal design features to maximize C–H insertion
Source: Chem Sci. 2021 Aug 10;12(36):12138–48. doi: 10.1039/d1sc03631a (PMC8457397; doi:10.1039/d1sc03631a)
Supplement: SC-012-D1SC03631A-s140 [file SC-012-D1SC03631A-s140.xyz]

E=-729.691407442 Eh
H=-729.588131 Eh
G=-729.627630 Eh
13
0 1
C         0.952881   -1.317266    0.000150
C         2.284027   -0.918355   -0.000237
C         2.586217    0.440334   -0.000251
C         1.568102    1.401147    0.000084
C         0.243018    1.004393    0.000350
C        -0.087047   -0.368028    0.000391
C        -1.406964   -0.990205    0.000246
H         3.079534   -1.655373   -0.000550
H         0.673122   -2.365906    0.000249
H        -0.551526    1.743000    0.000487
H         1.822097    2.455838    0.000068
H         3.623591    0.761237   -0.000558
Cl       -2.675778    0.208770   -0.000241
