# Supplementary material for: Structure–function relationships in aryl diazirines reveal optimal design features to maximize C–H insertion
Source: Chem Sci. 2021 Aug 10;12(36):12138–48. doi: 10.1039/d1sc03631a (PMC8457397; doi:10.1039/d1sc03631a)
Supplement: SC-012-D1SC03631A-s141 [file SC-012-D1SC03631A-s141.xyz]

E=-848.732727172 Eh
H=-848.520537 Eh
G=-848.570314 Eh
24
0 1
C         1.358794   -0.934408    0.697337
C         2.722414   -0.756500    0.893365
C         3.408833    0.229860    0.184894
C         2.726591    1.028948   -0.726555
C         1.360601    0.843351   -0.927028
C         0.655873   -0.131068   -0.211584
C        -0.823558   -0.234193   -0.523373
H         3.253615   -1.386618    1.599677
H         0.827755   -1.712061    1.239550
H         0.816953    1.439806   -1.652754
H         3.258204    1.788072   -1.291335
C        -1.937651    0.882800    0.667026
H        -1.095187   -0.009709    0.729371
H        -1.990188    0.751144    1.767584
C        -3.299337    0.596100    0.077985
H        -3.610485   -0.431399    0.269782
H        -4.026333    1.270016    0.543218
H        -3.275807    0.760532   -0.999936
C        -1.370193    2.250607    0.362164
H        -1.984763    3.002231    0.867537
H        -0.343273    2.352630    0.719412
H        -1.390491    2.429602   -0.714113
H         4.474601    0.366437    0.338384
Cl       -1.395812   -1.957275   -0.375398
