# Supplementary material for: Structure–function relationships in aryl diazirines reveal optimal design features to maximize C–H insertion
Source: Chem Sci. 2021 Aug 10;12(36):12138–48. doi: 10.1039/d1sc03631a (PMC8457397; doi:10.1039/d1sc03631a)
Supplement: SC-012-D1SC03631A-s142 [file SC-012-D1SC03631A-s142.xyz]

E=-729.684520030 Eh
H=-729.581484 Eh
G=-729.621715 Eh
13
0 3
C        -0.972414   -1.324951   -0.000025
C        -2.303931   -0.947991   -0.000040
C        -2.658547    0.403175   -0.000033
C        -1.661034    1.379039   -0.000012
C        -0.322381    1.021776    0.000002
C         0.047698   -0.343971   -0.000003
C         1.397440   -0.757073    0.000012
H        -3.075639   -1.710907   -0.000056
H        -0.692753   -2.373350   -0.000029
H         0.451976    1.781714    0.000019
H        -1.931634    2.430099   -0.000008
H        -3.703819    0.692352   -0.000045
Cl        2.811228    0.152945    0.000042
