# Supplementary material for: Structure–function relationships in aryl diazirines reveal optimal design features to maximize C–H insertion
Source: Chem Sci. 2021 Aug 10;12(36):12138–48. doi: 10.1039/d1sc03631a (PMC8457397; doi:10.1039/d1sc03631a)
Supplement: SC-012-D1SC03631A-s143 [file SC-012-D1SC03631A-s143.xyz]

E=-848.749079865 Eh
H=-848.540988 Eh
G=-848.596130 Eh
24
0 3
C         1.177656   -1.199248   -0.333005
C         2.477460   -1.672463   -0.293811
C         3.538639   -0.804379   -0.026180
C         3.281099    0.548255    0.201248
C         1.985468    1.038303    0.165642
C         0.900988    0.170474   -0.102114
C        -0.448499    0.605024   -0.145127
H         2.669963   -2.725253   -0.473989
H         0.353670   -1.873600   -0.547848
H         1.789768    2.090194    0.343985
H         4.101971    1.227505    0.408782
C        -2.468411   -1.132566   -0.306273
H        -1.483890   -0.325046   -0.311202
H        -2.236842   -1.821876   -1.124304
C        -3.682194   -0.273340   -0.581770
H        -3.608483    0.230291   -1.548829
H        -4.595990   -0.880557   -0.585663
H        -3.797278    0.491811    0.192579
C        -2.429679   -1.786169    1.057502
H        -3.252018   -2.502671    1.172784
H        -1.490732   -2.321684    1.223548
H        -2.532662   -1.033332    1.845503
H         4.556063   -1.179014    0.003773
Cl       -0.968747    2.215288    0.093189
