# Supplementary material for: Structure–function relationships in aryl diazirines reveal optimal design features to maximize C–H insertion
Source: Chem Sci. 2021 Aug 10;12(36):12138–48. doi: 10.1039/d1sc03631a (PMC8457397; doi:10.1039/d1sc03631a)
Supplement: SC-012-D1SC03631A-s144 [file SC-012-D1SC03631A-s144.xyz]

E=-894.477795592 Eh
H=-894.346767 Eh
G=-894.393935 Eh
17
0 1
C        -0.651049    1.169335   -0.577816
C        -2.022969    1.092999   -0.438367
C        -2.622622   -0.083699    0.043654
C        -1.798269   -1.166996    0.391860
C        -0.423781   -1.071596    0.276590
C         0.179975    0.095050   -0.215641
C         1.610800    0.241224   -0.475603
N         2.121553    1.180312    1.230723
N         2.385078    1.662225    0.227477
H        -2.648271    1.937188   -0.713632
H        -0.196111    2.071926   -0.975131
H         0.197181   -1.915165    0.559015
H        -2.250466   -2.080676    0.766692
N        -3.989137   -0.157186    0.212168
H        -4.390965   -1.079619    0.276345
H        -4.548880    0.496930   -0.312580
Cl        2.622502   -1.169762   -0.313020
