# Supplementary material for: Structure–function relationships in aryl diazirines reveal optimal design features to maximize C–H insertion
Source: Chem Sci. 2021 Aug 10;12(36):12138–48. doi: 10.1039/d1sc03631a (PMC8457397; doi:10.1039/d1sc03631a)
Supplement: SC-012-D1SC03631A-s145 [file SC-012-D1SC03631A-s145.xyz]

E=-894.538532174 Eh
H=-894.404248 Eh
G=-894.450395 Eh
17
0 1
C         0.625494    1.257344   -0.005048
C         2.007686    1.161998   -0.006653
C         2.638366   -0.089647   -0.006786
C         1.835041   -1.238019   -0.007739
C         0.452504   -1.138633   -0.006149
C        -0.174431    0.108480   -0.003938
C        -1.650807    0.265777    0.001382
N        -2.254866    1.427918   -0.611063
N        -2.250289    1.426787    0.620529
H         2.610591    2.065352   -0.012363
H         0.168028    2.241375   -0.003127
H        -0.144858   -2.042964   -0.005014
H         2.303841   -2.217740   -0.014248
N         4.020757   -0.188704   -0.061511
H         4.409392   -1.058924    0.270186
H         4.529748    0.616575    0.271395
Cl       -2.640534   -1.189969    0.003945
