# Supplementary material for: Structure–function relationships in aryl diazirines reveal optimal design features to maximize C–H insertion
Source: Chem Sci. 2021 Aug 10;12(36):12138–48. doi: 10.1039/d1sc03631a (PMC8457397; doi:10.1039/d1sc03631a)
Supplement: SC-012-D1SC03631A-s146 [file SC-012-D1SC03631A-s146.xyz]

E=-785.038841619 Eh
H=-784.918223 Eh
G=-784.959775 Eh
15
0 1
C        -0.393591    1.453875   -0.000236
C        -1.741270    1.174986   -0.000566
C        -2.173237   -0.167768   -0.000869
C        -1.209132   -1.207925   -0.001102
C         0.129617   -0.911323   -0.000768
C         0.587557    0.432483   -0.000165
C         1.929291    0.940998    0.000994
H        -2.477589    1.972794   -0.001149
H        -0.036958    2.479163    0.000379
H         0.858596   -1.715115   -0.000560
H        -1.548827   -2.239708   -0.002108
N        -3.494704   -0.468020   -0.008627
H        -3.807845   -1.422508    0.035403
H        -4.188844    0.258217    0.035208
Cl        3.111117   -0.373451    0.000558
