# Supplementary material for: Structure–function relationships in aryl diazirines reveal optimal design features to maximize C–H insertion
Source: Chem Sci. 2021 Aug 10;12(36):12138–48. doi: 10.1039/d1sc03631a (PMC8457397; doi:10.1039/d1sc03631a)
Supplement: SC-012-D1SC03631A-s147 [file SC-012-D1SC03631A-s147.xyz]

E=-904.071343856 Eh
H=-903.841004 Eh
G=-903.893768 Eh
26
0 1
C         0.936376   -0.962798    0.674529
C         2.306349   -0.844733    0.830261
C         3.033500    0.081680    0.064127
C         2.343317    0.872784   -0.862875
C         0.969986    0.737769   -1.013386
C         0.232329   -0.170555   -0.245166
C        -1.250082   -0.218836   -0.505612
H         2.831943   -1.474597    1.542968
H         0.393975   -1.695766    1.266615
H         0.438869    1.337001   -1.746534
H         2.893911    1.579846   -1.477162
C        -2.298411    0.926046    0.692074
H        -1.490656   -0.003051    0.751776
H        -2.345072    0.799180    1.794338
C        -3.681148    0.702196    0.124292
H        -4.032882   -0.312025    0.316968
H        -4.372021    1.404805    0.602353
H        -3.666073    0.868762   -0.953515
C        -1.677398    2.269840    0.383417
H        -2.242769    3.046332    0.908491
H        -0.637762    2.318944    0.714568
H        -1.713857    2.456512   -0.691207
N         4.413212    0.163941    0.181636
H         4.828652    1.029576   -0.128337
H         4.799502   -0.166604    1.053163
Cl       -1.886303   -1.923344   -0.357406
