# Supplementary material for: Structure–function relationships in aryl diazirines reveal optimal design features to maximize C–H insertion
Source: Chem Sci. 2021 Aug 10;12(36):12138–48. doi: 10.1039/d1sc03631a (PMC8457397; doi:10.1039/d1sc03631a)
Supplement: SC-012-D1SC03631A-s148 [file SC-012-D1SC03631A-s148.xyz]

E=-785.022715925 Eh
H=-784.901525 Eh
G=-784.944895 Eh
15
0 3
C         0.412005    1.444417   -0.001857
C         1.762933    1.168476   -0.004951
C         2.229089   -0.158318   -0.006597
C         1.285225   -1.198261   -0.009698
C        -0.069466   -0.930858   -0.006807
C        -0.548310    0.402396   -0.001907
C        -1.919191    0.717470    0.004430
H         2.480896    1.983961   -0.010139
H         0.068550    2.473781    0.001957
H        -0.781912   -1.749275   -0.006568
H         1.630437   -2.228601   -0.018206
N         3.588906   -0.432020   -0.063260
H         3.862239   -1.345304    0.268659
H         4.194122    0.300091    0.278284
Cl       -3.264141   -0.298967    0.005480
