# Supplementary material for: Structure–function relationships in aryl diazirines reveal optimal design features to maximize C–H insertion
Source: Chem Sci. 2021 Aug 10;12(36):12138–48. doi: 10.1039/d1sc03631a (PMC8457397; doi:10.1039/d1sc03631a)
Supplement: SC-012-D1SC03631A-s149 [file SC-012-D1SC03631A-s149.xyz]

E=-904.087133862 Eh
H=-903.860943 Eh
G=-903.919393 Eh
26
0 3
C         0.875859   -1.009370   -0.311085
C         2.209777   -1.356702   -0.276213
C         3.199283   -0.389597   -0.025684
C         2.795140    0.937878    0.191173
C         1.460836    1.291764    0.157866
C         0.454379    0.327242   -0.094087
C        -0.924921    0.628221   -0.135657
H         2.505165   -2.389272   -0.441430
H         0.127273   -1.769520   -0.515715
H         1.172236    2.323854    0.326276
H         3.548373    1.695201    0.391895
C        -2.762442   -1.298592   -0.311486
H        -1.864472   -0.396547   -0.304406
H        -2.460442   -1.955875   -1.133004
C        -4.055210   -0.563508   -0.587961
H        -4.026220   -0.046129   -1.550176
H        -4.904460   -1.258168   -0.602568
H        -4.249744    0.180046    0.191528
C        -2.668709   -1.957620    1.047135
H        -3.417725   -2.752108    1.152039
H        -1.682756   -2.399849    1.215779
H        -2.848509   -1.224832    1.840194
N         4.537978   -0.749872    0.062246
H         4.791428   -1.595157   -0.428073
H         5.197700   -0.002037   -0.094984
Cl       -1.597509    2.187130    0.093701
