# Supplementary material for: Structure–function relationships in aryl diazirines reveal optimal design features to maximize C–H insertion
Source: Chem Sci. 2021 Aug 10;12(36):12138–48. doi: 10.1039/d1sc03631a (PMC8457397; doi:10.1039/d1sc03631a)
Supplement: SC-012-D1SC03631A-s150 [file SC-012-D1SC03631A-s150.xyz]

E=-973.052681920 Eh
H=-972.861458 Eh
G=-972.916373 Eh
23
0 1
C         0.305010   -1.063838    0.128781
C        -1.072185   -1.144334    0.208720
C        -1.881490   -0.010998   -0.036170
C        -1.233470    1.197494   -0.384611
C         0.141699    1.252489   -0.488660
C         0.947127    0.131428   -0.225744
C         2.383300    0.271752   -0.437210
N         2.882090    1.046011    1.354332
N         3.166825    1.607524    0.398236
H        -1.524946   -2.091821    0.471790
H         0.900257   -1.947717    0.333029
H         0.620306    2.183370   -0.779042
H        -1.811005    2.089631   -0.590063
N        -3.246852   -0.081563    0.054912
C        -4.050491    1.092685   -0.212737
H        -3.813027    1.910395    0.478891
H        -5.102981    0.840227   -0.090112
H        -3.904137    1.457369   -1.236935
C        -3.883002   -1.331264    0.415409
H        -3.562068   -1.675928    1.406053
H        -3.659607   -2.122399   -0.311042
H        -4.962556   -1.188088    0.439597
Cl        3.368608   -1.166549   -0.387129
