# Supplementary material for: Structure–function relationships in aryl diazirines reveal optimal design features to maximize C–H insertion
Source: Chem Sci. 2021 Aug 10;12(36):12138–48. doi: 10.1039/d1sc03631a (PMC8457397; doi:10.1039/d1sc03631a)
Supplement: SC-012-D1SC03631A-s151 [file SC-012-D1SC03631A-s151.xyz]

E=-973.113020468 Eh
H=-972.918665 Eh
G=-972.972215 Eh
23
0 1
C        -0.282370   -1.102720   -0.033118
C         1.101245   -1.175927   -0.053058
C         1.893322   -0.009711   -0.064778
C         1.221100    1.229354   -0.036149
C        -0.162508    1.289451   -0.016858
C        -0.940527    0.126960   -0.016685
C        -2.418866    0.252257    0.005853
N        -3.056537    1.395656   -0.607755
N        -3.036857    1.403883    0.623954
H         1.565475   -2.153742   -0.058548
H        -0.856889   -2.021954   -0.025982
H        -0.638848    2.264492    0.002946
H         1.778814    2.157000   -0.028192
N         3.269819   -0.077646   -0.106792
C         4.041960    1.132542    0.080124
H         3.831991    1.857327   -0.713730
H         5.102941    0.888488    0.032728
H         3.839054    1.614786    1.046947
C         3.918511   -1.361077    0.059964
H         3.637651   -2.048994   -0.744668
H         3.669079   -1.836099    1.019438
H         4.998417   -1.222359    0.014552
Cl       -3.376109   -1.225822    0.031581
