# Supplementary material for: Structure–function relationships in aryl diazirines reveal optimal design features to maximize C–H insertion
Source: Chem Sci. 2021 Aug 10;12(36):12138–48. doi: 10.1039/d1sc03631a (PMC8457397; doi:10.1039/d1sc03631a)
Supplement: SC-012-D1SC03631A-s152 [file SC-012-D1SC03631A-s152.xyz]

E=-863.614242368 Eh
H=-863.432210 Eh
G=-863.481219 Eh
21
0 1
C        -0.869975   -0.840735    0.000066
C         0.483493   -1.062357    0.000046
C         1.400566    0.028763   -0.000021
C         0.876006    1.346417    0.000067
C        -0.485988    1.543733    0.000226
C        -1.409181    0.471204    0.000194
C        -2.777681    0.900639    0.000094
H         0.853340   -2.079725    0.000005
H        -1.548624   -1.687631   -0.000037
H        -0.897905    2.548295    0.000357
H         1.539586    2.201101    0.000069
N         2.741689   -0.192355   -0.000187
C         3.663038    0.930082   -0.000269
H         3.527310    1.556407   -0.889039
H         4.684198    0.552493   -0.000705
H         3.527946    1.556131    0.888804
C         3.262396   -1.548329    0.000201
H         2.938564   -2.100874   -0.888737
H         2.938572   -2.100380    0.889451
H         4.350495   -1.510439    0.000180
Cl       -3.880080   -0.482670   -0.000156
