# Supplementary material for: Structure–function relationships in aryl diazirines reveal optimal design features to maximize C–H insertion
Source: Chem Sci. 2021 Aug 10;12(36):12138–48. doi: 10.1039/d1sc03631a (PMC8457397; doi:10.1039/d1sc03631a)
Supplement: SC-012-D1SC03631A-s153 [file SC-012-D1SC03631A-s153.xyz]

E=-982.645829932 Eh
H=-982.355496 Eh
G=-982.415779 Eh
32
0 1
C         0.195766   -1.054011    0.517386
C         1.568558   -0.974777    0.670733
C         2.311018    0.040587    0.026936
C         1.605975    0.943320   -0.793439
C         0.229686    0.840347   -0.937633
C        -0.513667   -0.146452   -0.281823
C        -1.998177   -0.146293   -0.526995
H         2.068512   -1.707865    1.291351
H        -0.344589   -1.855262    1.015683
H        -0.298898    1.531066   -1.587735
H         2.131693    1.719839   -1.334575
C        -3.018408    0.843558    0.821145
H        -2.221852   -0.095019    0.750401
H        -3.056801    0.573181    1.897630
C        -4.409628    0.714780    0.244509
H        -4.773605   -0.311624    0.304311
H        -5.086140    1.356034    0.819563
H        -4.402405    1.023125   -0.801675
C        -2.380814    2.208096    0.685690
H        -2.932193    2.916595    1.312032
H        -1.338514    2.199977    1.011859
H        -2.421279    2.533922   -0.355090
N         3.677735    0.141049    0.196014
C         4.387360   -0.935856    0.854505
H         4.257579   -1.900425    0.343210
H         5.450760   -0.698109    0.878733
H         4.049754   -1.050689    1.889767
C         4.422968    1.054439   -0.644325
H         5.479518    0.997275   -0.382871
H         4.315369    0.825818   -1.714436
H         4.096054    2.086834   -0.482253
Cl       -2.654172   -1.850496   -0.591067
