# Supplementary material for: Structure–function relationships in aryl diazirines reveal optimal design features to maximize C–H insertion
Source: Chem Sci. 2021 Aug 10;12(36):12138–48. doi: 10.1039/d1sc03631a (PMC8457397; doi:10.1039/d1sc03631a)
Supplement: SC-012-D1SC03631A-s154 [file SC-012-D1SC03631A-s154.xyz]

E=-863.597200595 Eh
H=-863.415869 Eh
G=-863.466391 Eh
21
0 3
C         0.825488   -0.861083   -0.026913
C        -0.539688   -1.063307   -0.052111
C        -1.444145    0.021812   -0.067707
C        -0.896585    1.325737   -0.037127
C         0.466643    1.527858   -0.011932
C         1.376499    0.442898   -0.008740
C         2.760362    0.687262    0.017600
H        -0.909245   -2.081244   -0.058225
H         1.492466   -1.717152   -0.016142
H         0.858392    2.539798    0.010207
H        -1.547623    2.191002   -0.031653
N        -2.808795   -0.181745   -0.117215
C        -3.697075    0.943738    0.082750
H        -3.546287    1.430788    1.056870
H        -4.728748    0.597118    0.026032
H        -3.556387    1.696135   -0.700331
C        -3.327334   -1.521510    0.060917
H        -3.038360   -1.959280    1.027239
H        -2.972709   -2.185832   -0.734101
H        -4.415393   -1.492339    0.006443
Cl        4.051792   -0.398071    0.029043
