# Supplementary material for: Structure–function relationships in aryl diazirines reveal optimal design features to maximize C–H insertion
Source: Chem Sci. 2021 Aug 10;12(36):12138–48. doi: 10.1039/d1sc03631a (PMC8457397; doi:10.1039/d1sc03631a)
Supplement: SC-012-D1SC03631A-s155 [file SC-012-D1SC03631A-s155.xyz]

E=-982.660963299 Eh
H=-982.374732 Eh
G=-982.440491 Eh
32
0 3
C         0.024712   -0.772742   -0.026751
C         1.365317   -1.092144   -0.050830
C         2.356463   -0.083517   -0.072694
C         1.916196    1.258678   -0.049405
C         0.572983    1.575568   -0.025353
C        -0.424407    0.570803   -0.015692
C        -1.809587    0.840234    0.009732
H         1.649040   -2.137225   -0.051091
H        -0.711528   -1.571206   -0.010623
H         0.271479    2.617637   -0.008719
H         2.636060    2.067881   -0.048561
C        -3.648518   -1.102808    0.013156
H        -2.753260   -0.194308    0.013797
H        -4.557691   -0.493856    0.027461
C        -3.462898   -1.901304    1.284567
H        -3.505823   -1.261194    2.169234
H        -4.243939   -2.665680    1.382477
H        -2.498310   -2.419786    1.288460
C        -3.484955   -1.874503   -1.277686
H        -4.266909   -2.637658   -1.377706
H        -3.544076   -1.215987   -2.147784
H        -2.519949   -2.391206   -1.309545
N         3.700544   -0.398890   -0.121373
C         4.676384    0.652202    0.075229
H         4.565408    1.153472    1.047617
H         5.677032    0.223905    0.019171
H         4.595455    1.410703   -0.710281
C         4.107787   -1.773429    0.078981
H         5.194662   -1.834037    0.025438
H         3.784014   -2.171254    1.051677
H         3.700582   -2.419167   -0.706034
Cl       -2.500759    2.408763    0.031476
