# Supplementary material for: Structure–function relationships in aryl diazirines reveal optimal design features to maximize C–H insertion
Source: Chem Sci. 2021 Aug 10;12(36):12138–48. doi: 10.1039/d1sc03631a (PMC8457397; doi:10.1039/d1sc03631a)
Supplement: SC-012-D1SC03631A-s156 [file SC-012-D1SC03631A-s156.xyz]

E=-1043.56172367 Eh
H=-1043.443448 Eh
G=-1043.493934 Eh
17
0 1
C        -0.064603    1.242813   -0.389228
C         1.311986    1.204084   -0.277938
C         1.924087   -0.021452   -0.031034
C         1.204054   -1.195994    0.111590
C        -0.181638   -1.144383    0.023062
C        -0.832790    0.072360   -0.225634
C        -2.273097    0.127711   -0.520298
N        -3.067692    1.663954    0.024189
N        -2.729645    1.356964    1.063478
H         1.920507    2.092268   -0.391195
H        -0.559446    2.183514   -0.604891
H        -0.758559   -2.053610    0.139607
H         1.727755   -2.124482    0.301352
N         3.389402   -0.070995    0.075632
O         3.901221   -1.156601    0.276351
O         3.995029    0.977975   -0.043038
Cl       -3.245453   -1.236999   -0.093976
