# Supplementary material for: Structure–function relationships in aryl diazirines reveal optimal design features to maximize C–H insertion
Source: Chem Sci. 2021 Aug 10;12(36):12138–48. doi: 10.1039/d1sc03631a (PMC8457397; doi:10.1039/d1sc03631a)
Supplement: SC-012-D1SC03631A-s157 [file SC-012-D1SC03631A-s157.xyz]

E=-1043.62403367 Eh
H=-1043.502403 Eh
G=-1043.552173 Eh
17
0 1
C        -0.054643    1.298338   -0.000004
C         1.331274    1.233283   -0.000009
C         1.934663   -0.015783    0.000000
C         1.205074   -1.195003    0.000013
C        -0.181330   -1.119583    0.000014
C        -0.819129    0.123674    0.000004
C        -2.300395    0.245610    0.000012
N        -2.919208    1.405032   -0.613400
N        -2.919214    1.405016    0.613443
H         1.945001    2.125123   -0.000019
H        -0.537615    2.268844   -0.000009
H        -0.767656   -2.029945    0.000026
H         1.723821   -2.145237    0.000023
N         3.405011   -0.091539   -0.000003
O         3.908458   -1.198824    0.000022
O         4.019182    0.958541   -0.000030
Cl       -3.261405   -1.220546   -0.000025
