# Supplementary material for: Structure–function relationships in aryl diazirines reveal optimal design features to maximize C–H insertion
Source: Chem Sci. 2021 Aug 10;12(36):12138–48. doi: 10.1039/d1sc03631a (PMC8457397; doi:10.1039/d1sc03631a)
Supplement: SC-012-D1SC03631A-s158 [file SC-012-D1SC03631A-s158.xyz]

E=-934.111844782 Eh
H=-934.003099 Eh
G=-934.049329 Eh
15
0 1
C        -0.377612    1.533086    0.000034
C         0.997288    1.328093   -0.000015
C         1.447733    0.017811    0.000013
C         0.601068   -1.088329    0.000086
C        -0.764481   -0.865694    0.000105
C        -1.273117    0.449260    0.000075
C        -2.677489    0.886496    0.000151
H         1.709439    2.143218   -0.000069
H        -0.795671    2.534046    0.000021
H        -1.448969   -1.706850    0.000164
H         1.026151   -2.083963    0.000121
N         2.908682   -0.221298   -0.000033
O         3.283286   -1.377431   -0.000013
O         3.632358    0.754770   -0.000089
Cl       -3.758660   -0.465906   -0.000111
