# Supplementary material for: Structure–function relationships in aryl diazirines reveal optimal design features to maximize C–H insertion
Source: Chem Sci. 2021 Aug 10;12(36):12138–48. doi: 10.1039/d1sc03631a (PMC8457397; doi:10.1039/d1sc03631a)
Supplement: SC-012-D1SC03631A-s159 [file SC-012-D1SC03631A-s159.xyz]

E=-1053.15880676 Eh
H=-1052.941018 Eh
G=-1052.997337 Eh
26
0 1
C         0.333578   -1.179192    0.404972
C         1.711111   -1.088615    0.540290
C         2.361515    0.001325   -0.024918
C         1.689130    0.987346   -0.731452
C         0.311406    0.871735   -0.868611
C        -0.389121   -0.196830   -0.290071
C        -1.884902   -0.211849   -0.537078
H         2.285990   -1.834409    1.074918
H        -0.192154   -2.026224    0.832862
H        -0.243111    1.597884   -1.452263
H         2.245709    1.804354   -1.172991
C        -2.901589    0.935920    0.761873
H        -2.079340    0.023052    0.728969
H        -2.901762    0.748471    1.853985
C        -4.294781    0.715511    0.221808
H        -4.640341   -0.303167    0.399335
H        -4.972101    1.403404    0.738410
H        -4.312578    0.913343   -0.850519
C        -2.304861    2.295874    0.484505
H        -2.883842    3.042563    1.036724
H        -1.266159    2.363465    0.814450
H        -2.359769    2.518159   -0.582456
N         3.821995    0.107328    0.120750
O         4.368298    1.072448   -0.381052
O         4.390995   -0.774456    0.737197
Cl       -2.546927   -1.892558   -0.404926
