# Supplementary material for: Structure–function relationships in aryl diazirines reveal optimal design features to maximize C–H insertion
Source: Chem Sci. 2021 Aug 10;12(36):12138–48. doi: 10.1039/d1sc03631a (PMC8457397; doi:10.1039/d1sc03631a)
Supplement: SC-012-D1SC03631A-s160 [file SC-012-D1SC03631A-s160.xyz]

E=-934.111645409 Eh
H=-934.002980 Eh
G=-934.049632 Eh
15
0 3
C        -0.347053    1.525234    0.000007
C         1.016911    1.319102    0.000020
C         1.497966    0.010441    0.000017
C         0.651634   -1.096115    0.000001
C        -0.714074   -0.893277   -0.000012
C        -1.241803    0.423931   -0.000010
C        -2.624687    0.673144   -0.000023
H         1.719586    2.142773    0.000033
H        -0.750528    2.531676    0.000009
H        -1.392117   -1.739409   -0.000025
H         1.079858   -2.090681   -0.000001
N         2.944681   -0.209383    0.000031
O         3.339811   -1.362216    0.000028
O         3.663974    0.774292    0.000044
Cl       -3.925482   -0.379415   -0.000048
