# Supplementary material for: Structure–function relationships in aryl diazirines reveal optimal design features to maximize C–H insertion
Source: Chem Sci. 2021 Aug 10;12(36):12138–48. doi: 10.1039/d1sc03631a (PMC8457397; doi:10.1039/d1sc03631a)
Supplement: SC-012-D1SC03631A-s161 [file SC-012-D1SC03631A-s161.xyz]

E=-1053.17726794 Eh
H=-1052.963481 Eh
G=-1053.025121 Eh
26
0 3
C         0.284607   -0.889007   -0.321931
C         1.637489   -1.153788   -0.285434
C         2.519402   -0.102226   -0.037887
C         2.080189    1.203503    0.171552
C         0.725681    1.468413    0.134825
C        -0.205987    0.427115   -0.111486
C        -1.602021    0.636717   -0.152684
H         2.030709   -2.149967   -0.443985
H        -0.421012   -1.689780   -0.518742
H         0.363869    2.477432    0.296161
H         2.808346    1.982846    0.358737
C        -3.322863   -1.408615   -0.277508
H        -2.480043   -0.462006   -0.295207
H        -2.988506   -2.057976   -1.092827
C        -4.655791   -0.749988   -0.555160
H        -4.661672   -0.241857   -1.522551
H        -5.460268   -1.495542   -0.560844
H        -4.893363   -0.014339    0.219697
C        -3.180422   -2.040838    1.089616
H        -3.884032   -2.873532    1.207210
H        -2.171811   -2.428997    1.256539
H        -3.397430   -1.310621    1.875495
N         3.954122   -0.379842    0.002277
O         4.705071    0.555713    0.218754
O         4.311777   -1.530641   -0.183078
Cl       -2.372949    2.139702    0.058562
