# Supplementary material for: Structure–function relationships in aryl diazirines reveal optimal design features to maximize C–H insertion
Source: Chem Sci. 2021 Aug 10;12(36):12138–48. doi: 10.1039/d1sc03631a (PMC8457397; doi:10.1039/d1sc03631a)
Supplement: SC-012-D1SC03631A-s162 [file SC-012-D1SC03631A-s162.xyz]

E=-914.336277905 Eh
H=-914.217888 Eh
G=-914.264531 Eh
16
0 1
C        -0.429500   -1.094062    0.255728
C        -1.804391   -1.194411    0.376170
C        -2.612804   -0.103475    0.045458
C        -2.035990    1.080590   -0.423386
C        -0.661258    1.161665   -0.568881
C         0.167033    0.083506   -0.221192
C         1.601288    0.232814   -0.489753
N         2.079087    1.218982    1.205841
N         2.358483    1.681351    0.199675
H        -2.277554   -2.102100    0.732942
H         0.195379   -1.938960    0.523753
H        -0.208975    2.069494   -0.956459
H        -2.666340    1.925159   -0.688741
O        -3.949513   -0.254497    0.194254
H        -4.401218    0.556120   -0.067032
Cl        2.620327   -1.163284   -0.281293
