# Supplementary material for: Structure–function relationships in aryl diazirines reveal optimal design features to maximize C–H insertion
Source: Chem Sci. 2021 Aug 10;12(36):12138–48. doi: 10.1039/d1sc03631a (PMC8457397; doi:10.1039/d1sc03631a)
Supplement: SC-012-D1SC03631A-s163 [file SC-012-D1SC03631A-s163.xyz]

E=-914.397885364 Eh
H=-914.276276 Eh
G=-914.322012 Eh
16
0 1
C        -0.634753    1.264686    0.000171
C        -2.016965    1.174943    0.000187
C        -2.631943   -0.078120    0.000009
C        -1.850031   -1.232448   -0.000180
C        -0.463928   -1.136156   -0.000186
C         0.160343    0.110139   -0.000004
C         1.638219    0.262870   -0.000048
N         2.242488    1.423994    0.615156
N         2.242506    1.423793   -0.615628
H        -2.639203    2.062471    0.000334
H        -0.172129    2.246036    0.000314
H         0.132423   -2.040804   -0.000341
H        -2.323864   -2.210527   -0.000319
O        -3.988040   -0.107227    0.000030
H        -4.292886   -1.021575   -0.000118
Cl        2.623492   -1.194576    0.000206
