# Supplementary material for: Structure–function relationships in aryl diazirines reveal optimal design features to maximize C–H insertion
Source: Chem Sci. 2021 Aug 10;12(36):12138–48. doi: 10.1039/d1sc03631a (PMC8457397; doi:10.1039/d1sc03631a)
Supplement: SC-012-D1SC03631A-s164 [file SC-012-D1SC03631A-s164.xyz]

E=-804.894622120 Eh
H=-804.785642 Eh
G=-804.827247 Eh
14
0 1
C         0.404348    1.455953    0.000028
C         1.756563    1.177650   -0.000029
C         2.169040   -0.159179   -0.000015
C         1.227569   -1.204608    0.000047
C        -0.118069   -0.911484    0.000088
C        -0.568167    0.429493    0.000084
C        -1.922006    0.935892    0.000058
H         2.509889    1.956525   -0.000087
H         0.044140    2.479709    0.000015
H        -0.846030   -1.715937    0.000122
H         1.571499   -2.235860    0.000053
O         3.492868   -0.393955   -0.000066
H         3.663510   -1.343601   -0.000051
Cl       -3.093037   -0.372441   -0.000064
