# Supplementary material for: Structure–function relationships in aryl diazirines reveal optimal design features to maximize C–H insertion
Source: Chem Sci. 2021 Aug 10;12(36):12138–48. doi: 10.1039/d1sc03631a (PMC8457397; doi:10.1039/d1sc03631a)
Supplement: SC-012-D1SC03631A-s165 [file SC-012-D1SC03631A-s165.xyz]

E=-923.931191983 Eh
H=-923.713444 Eh
G=-923.765637 Eh
25
0 1
C         0.953713   -0.975234    0.654137
C         2.326124   -0.847635    0.810759
C         3.024918    0.105090    0.064013
C         2.344197    0.917575   -0.842019
C         0.972299    0.770561   -0.993569
C         0.246584   -0.165936   -0.244790
C        -1.237866   -0.225312   -0.510266
H         2.860625   -1.486014    1.510301
H         0.418474   -1.727937    1.226807
H         0.432763    1.377978   -1.713268
H         2.908107    1.638886   -1.422674
C        -2.294526    0.919503    0.691259
H        -1.479449   -0.001697    0.746159
H        -2.335596    0.791727    1.793242
C        -3.675374    0.680200    0.125724
H        -4.018202   -0.336128    0.323129
H        -4.371322    1.378577    0.602395
H        -3.663785    0.843369   -0.952604
C        -1.686507    2.267975    0.378022
H        -2.261243    3.039686    0.899784
H        -0.648334    2.331093    0.711262
H        -1.724561    2.451456   -0.697053
O         4.367001    0.277644    0.175090
H         4.720867   -0.353991    0.811249
Cl       -1.859749   -1.932287   -0.355240
