# Supplementary material for: Structure–function relationships in aryl diazirines reveal optimal design features to maximize C–H insertion
Source: Chem Sci. 2021 Aug 10;12(36):12138–48. doi: 10.1039/d1sc03631a (PMC8457397; doi:10.1039/d1sc03631a)
Supplement: SC-012-D1SC03631A-s166 [file SC-012-D1SC03631A-s166.xyz]

E=-804.882058078 Eh
H=-804.773538 Eh
G=-804.816425 Eh
14
0 3
C         0.425884    1.447375   -0.000148
C         1.777564    1.175386   -0.000096
C         2.226221   -0.151496   -0.000047
C         1.301671   -1.198606   -0.000063
C        -0.057170   -0.931796   -0.000115
C        -0.530539    0.400529   -0.000142
C        -1.904054    0.716046   -0.000196
H         2.513436    1.971637   -0.000075
H         0.077783    2.474989   -0.000171
H        -0.769571   -1.749904   -0.000140
H         1.650568   -2.228442   -0.000039
O         3.568729   -0.354750    0.000016
H         3.751684   -1.301030    0.000051
Cl       -3.247717   -0.298463    0.000299
