# Supplementary material for: Structure–function relationships in aryl diazirines reveal optimal design features to maximize C–H insertion
Source: Chem Sci. 2021 Aug 10;12(36):12138–48. doi: 10.1039/d1sc03631a (PMC8457397; doi:10.1039/d1sc03631a)
Supplement: SC-012-D1SC03631A-s167 [file SC-012-D1SC03631A-s167.xyz]

E=-923.946094644 Eh
H=-923.732574 Eh
G=-923.790588 Eh
25
0 3
C        -0.654157   -0.967113    0.000108
C        -1.946519   -1.447839    0.000064
C        -3.024540   -0.554014   -0.000003
C        -2.785170    0.822253   -0.000023
C        -1.488258    1.307790    0.000024
C        -0.383598    0.425343    0.000084
C         0.962787    0.863451    0.000146
H        -2.154217   -2.512041    0.000080
H         0.179642   -1.662664    0.000170
H        -1.312276    2.377900    0.000010
H        -3.622644    1.516061   -0.000071
C         3.031218   -0.835551   -0.000040
H         2.028248   -0.049845    0.000120
H         3.853818   -0.113738   -0.000087
C         2.959175   -1.636075   -1.281637
H         2.923606   -0.985762   -2.159117
H         3.835070   -2.289122   -1.380978
H         2.072088   -2.277876   -1.298727
C         2.959517   -1.636284    1.281446
H         3.835714   -2.288936    1.380710
H         2.923641   -0.986110    2.159018
H         2.072732   -2.278505    1.298434
O        -4.275318   -1.084203   -0.000044
H        -4.925243   -0.372520   -0.000104
Cl        1.453509    2.502648   -0.000006
