# Supplementary material for: Structure–function relationships in aryl diazirines reveal optimal design features to maximize C–H insertion
Source: Chem Sci. 2021 Aug 10;12(36):12138–48. doi: 10.1039/d1sc03631a (PMC8457397; doi:10.1039/d1sc03631a)
Supplement: SC-012-D1SC03631A-s168 [file SC-012-D1SC03631A-s168.xyz]

E=-953.619410889 Eh
H=-953.470852 Eh
G=-953.520561 Eh
19
0 1
C        -0.105264    1.340710   -0.538065
C        -1.479078    1.392819   -0.445381
C        -2.201235    0.245101   -0.082885
C        -1.524567   -0.945085    0.193383
C        -0.135368   -0.976974    0.126164
C         0.596579    0.154868   -0.241134
C         2.045045    0.159133   -0.464477
N         2.567478    1.068405    1.265528
N         2.922640    1.512303    0.275256
H        -2.030986    2.299851   -0.664207
H         0.452974    2.220719   -0.843005
H         0.385125   -1.901080    0.352418
H        -2.063050   -1.843405    0.468321
O        -3.544341    0.390143   -0.036917
C        -4.316306   -0.736003    0.327535
H        -5.355075   -0.409856    0.306859
H        -4.062172   -1.081740    1.335961
H        -4.178105   -1.558753   -0.383178
Cl        2.911550   -1.336426   -0.253774
