# Supplementary material for: Structure–function relationships in aryl diazirines reveal optimal design features to maximize C–H insertion
Source: Chem Sci. 2021 Aug 10;12(36):12138–48. doi: 10.1039/d1sc03631a (PMC8457397; doi:10.1039/d1sc03631a)
Supplement: SC-012-D1SC03631A-s169 [file SC-012-D1SC03631A-s169.xyz]

E=-953.680860123 Eh
H=-953.529091 Eh
G=-953.578247 Eh
19
0 1
C         0.090944    1.404870   -0.000121
C         1.472474    1.447035   -0.000163
C         2.214048    0.260029   -0.000031
C         1.550096   -0.967026    0.000147
C         0.157558   -0.999395    0.000173
C        -0.587121    0.175799    0.000026
C        -2.072660    0.182057    0.000080
N        -2.789521    1.277480   -0.615187
N        -2.789545    1.277337    0.615574
H         2.007787    2.389729   -0.000301
H        -0.465012    2.336515   -0.000224
H        -0.346985   -1.958481    0.000324
H         2.098507   -1.900660    0.000267
O         3.561027    0.405816   -0.000090
C         4.345615   -0.768104    0.000048
H         5.383759   -0.438841   -0.000044
H         4.155820   -1.374036   -0.893582
H         4.155895   -1.373776    0.893869
Cl       -2.908838   -1.366018   -0.000192
