# Supplementary material for: Structure–function relationships in aryl diazirines reveal optimal design features to maximize C–H insertion
Source: Chem Sci. 2021 Aug 10;12(36):12138–48. doi: 10.1039/d1sc03631a (PMC8457397; doi:10.1039/d1sc03631a)
Supplement: SC-012-D1SC03631A-s170 [file SC-012-D1SC03631A-s170.xyz]

E=-844.177343054 Eh
H=-844.038160 Eh
G=-844.083077 Eh
17
0 1
C        -0.217769    1.626172    0.000018
C         1.155677    1.520325   -0.000002
C         1.745804    0.246818    0.000000
C         0.946724   -0.912388    0.000035
C        -0.428088   -0.786408    0.000053
C        -1.050082    0.481097    0.000031
C        -2.458609    0.804859   -0.000015
H         1.804967    2.388086   -0.000020
H        -0.705362    2.595758    0.000016
H        -1.046246   -1.678181    0.000097
H         1.398522   -1.896454    0.000053
O         3.087906    0.229538   -0.000021
C         3.750011   -1.023435   -0.000028
H         4.814925   -0.797837   -0.000057
H         3.497895   -1.602006   -0.894780
H         3.497941   -1.601992    0.894746
Cl       -3.448700   -0.646231   -0.000026
