# Supplementary material for: Structure–function relationships in aryl diazirines reveal optimal design features to maximize C–H insertion
Source: Chem Sci. 2021 Aug 10;12(36):12138–48. doi: 10.1039/d1sc03631a (PMC8457397; doi:10.1039/d1sc03631a)
Supplement: SC-012-D1SC03631A-s171 [file SC-012-D1SC03631A-s171.xyz]

E=-963.213872590 Eh
H=-962.965972 Eh
G=-963.021661 Eh
28
0 1
C         0.624557   -0.926728    0.500432
C         2.002539   -0.759752    0.588478
C         2.621834    0.244394   -0.162403
C         1.854545    1.060636   -0.999423
C         0.485046    0.871515   -1.080751
C        -0.162671   -0.117629   -0.324608
C        -1.657334   -0.224698   -0.507276
H         2.578879   -1.409587    1.235693
H         0.150373   -1.717738    1.075551
H        -0.115222    1.482852   -1.747070
H         2.361458    1.820678   -1.583597
C        -2.681149    0.845237    0.787754
H        -1.831844   -0.045553    0.767514
H        -2.652770    0.684858    1.885926
C        -4.083747    0.571479    0.296195
H        -4.378164   -0.462180    0.481296
H        -4.774543    1.229459    0.833911
H        -4.141650    0.766165   -0.775387
C        -2.140907    2.223939    0.481501
H        -2.711586    2.958690    1.058195
H        -1.088020    2.316316    0.756700
H        -2.247814    2.436093   -0.583615
O         3.954690    0.496056   -0.151466
C         4.768523   -0.319771    0.663057
H         4.493057   -0.230128    1.720527
H         4.705487   -1.372330    0.363104
H         5.789095    0.035095    0.524713
Cl       -2.209510   -1.957228   -0.368204
