# Supplementary material for: Structure–function relationships in aryl diazirines reveal optimal design features to maximize C–H insertion
Source: Chem Sci. 2021 Aug 10;12(36):12138–48. doi: 10.1039/d1sc03631a (PMC8457397; doi:10.1039/d1sc03631a)
Supplement: SC-012-D1SC03631A-s172 [file SC-012-D1SC03631A-s172.xyz]

E=-844.165038094 Eh
H=-844.026251 Eh
G=-844.072372 Eh
17
0 3
C        -0.186812    1.613542    0.000001
C         1.184285    1.502301    0.000001
C         1.795957    0.237543    0.000001
C         1.004789   -0.914457   -0.000000
C        -0.379345   -0.804692   -0.000000
C        -1.010913    0.457615    0.000000
C        -2.411867    0.607621   -0.000000
H         1.822179    2.379234    0.000002
H        -0.654986    2.592359    0.000001
H        -0.988097   -1.702864   -0.000001
H         1.454811   -1.899833   -0.000001
O         3.152103    0.241295    0.000001
C         3.808662   -1.007790    0.000000
H         4.875963   -0.790229    0.000001
H         3.556057   -1.590752   -0.893546
H         3.556057   -1.590753    0.893546
Cl       -3.627491   -0.557507   -0.000001
