# Supplementary material for: Structure–function relationships in aryl diazirines reveal optimal design features to maximize C–H insertion
Source: Chem Sci. 2021 Aug 10;12(36):12138–48. doi: 10.1039/d1sc03631a (PMC8457397; doi:10.1039/d1sc03631a)
Supplement: SC-012-D1SC03631A-s173 [file SC-012-D1SC03631A-s173.xyz]

E=-963.229599392 Eh
H=-962.985840 Eh
G=-963.047066 Eh
28
0 3
C         0.439492   -1.039358   -0.335767
C         1.765868   -1.404226   -0.319360
C         2.763329   -0.443966   -0.082313
C         2.402277    0.888336    0.136250
C         1.063511    1.255875    0.120013
C         0.045142    0.307223   -0.113895
C        -1.333262    0.627710   -0.133602
H         2.072876   -2.430447   -0.488712
H        -0.324812   -1.787149   -0.526425
H         0.791457    2.291801    0.291519
H         3.154321    1.646219    0.319926
C        -3.205364   -1.268410   -0.294782
H        -2.291336   -0.383423   -0.292007
H        -2.923487   -1.924224   -1.124525
C        -4.486644   -0.506921   -0.552453
H        -4.457272    0.018130   -1.510464
H        -5.348138   -1.186257   -0.565208
H        -4.660700    0.232814    0.235451
C        -3.109689   -1.939515    1.057738
H        -3.872928   -2.720118    1.163661
H        -2.131245   -2.402892    1.212504
H        -3.267583   -1.210152    1.858563
O         4.038799   -0.907007   -0.086713
C         5.071508    0.025939    0.144724
H         4.973913    0.492206    1.132284
H         6.004144   -0.535172    0.100431
H         5.081137    0.808823   -0.622872
Cl       -1.976926    2.195869    0.102957
