# Supplementary material for: Structure–function relationships in aryl diazirines reveal optimal design features to maximize C–H insertion
Source: Chem Sci. 2021 Aug 10;12(36):12138–48. doi: 10.1039/d1sc03631a (PMC8457397; doi:10.1039/d1sc03631a)
Supplement: SC-012-D1SC03631A-s174 [file SC-012-D1SC03631A-s174.xyz]

E=-996.324907549 Eh
H=-996.093128 Eh
G=-996.149017 Eh
27
0 1
C        -0.598054    1.111662    0.125282
C         0.791363    1.163309    0.209449
C         1.580696    0.039801   -0.038463
C         0.920665   -1.147829   -0.398842
C        -0.454734   -1.204715   -0.513953
C        -1.243225   -0.072409   -0.238386
C        -2.685065   -0.159195   -0.505677
N        -3.141381   -1.307256    1.113543
N        -3.461565   -1.659812    0.078202
H         1.253011    2.104324    0.485243
H        -1.181314    2.001743    0.332937
H        -0.939076   -2.128076   -0.817244
H         1.498847   -2.042881   -0.608819
C         3.106890    0.055307    0.057909
C         3.704678   -0.314300   -1.310752
H         3.394147    0.403083   -2.076094
H         3.389978   -1.310523   -1.633600
H         4.798168   -0.308664   -1.256156
C         3.645536    1.430023    0.465953
H         3.269021    1.734903    1.447304
H         3.377723    2.200490   -0.263687
H         4.737058    1.390973    0.524366
C         3.558142   -0.974327    1.108252
H         4.650077   -0.974463    1.187995
H         3.241126   -1.986888    0.843955
H         3.140882   -0.734796    2.090761
Cl       -3.668846    1.226841   -0.139048
