# Supplementary material for: Structure–function relationships in aryl diazirines reveal optimal design features to maximize C–H insertion
Source: Chem Sci. 2021 Aug 10;12(36):12138–48. doi: 10.1039/d1sc03631a (PMC8457397; doi:10.1039/d1sc03631a)
Supplement: SC-012-D1SC03631A-s175 [file SC-012-D1SC03631A-s175.xyz]

E=-996.387283599 Eh
H=-996.152148 Eh
G=-996.207547 Eh
27
0 1
C         0.478826    1.313804    0.000044
C        -0.911954    1.259550    0.000045
C        -1.593740    0.041246    0.000003
C        -0.819469   -1.126341   -0.000039
C         0.567150   -1.087022   -0.000039
C         1.233878    0.139663   -0.000000
C         2.716203    0.243794   -0.000001
N         3.355662    1.387454    0.614801
N         3.355651    1.387406   -0.614914
H        -1.460743    2.194104    0.000081
H         0.969596    2.281483    0.000079
H         1.132734   -2.011432   -0.000066
H        -1.307886   -2.096476   -0.000072
C        -3.120585   -0.059890    0.000000
C        -3.578451   -0.821481    1.255603
H        -3.260133   -0.300189    2.163243
H        -3.167230   -1.834251    1.285691
H        -4.670312   -0.901725    1.268904
C        -3.788925    1.318552    0.000066
H        -3.517950    1.897672   -0.888217
H        -3.517938    1.897595    0.888396
H        -4.875930    1.196707    0.000067
C        -3.578451   -0.821363   -1.255673
H        -4.670312   -0.901608   -1.268982
H        -3.167228   -1.834129   -1.285857
H        -3.260134   -0.299986   -2.163266
Cl        3.656905   -1.242051    0.000043
