# Supplementary material for: Structure–function relationships in aryl diazirines reveal optimal design features to maximize C–H insertion
Source: Chem Sci. 2021 Aug 10;12(36):12138–48. doi: 10.1039/d1sc03631a (PMC8457397; doi:10.1039/d1sc03631a)
Supplement: SC-012-D1SC03631A-s176 [file SC-012-D1SC03631A-s176.xyz]

E=-886.880108477 Eh
H=-886.657739 Eh
G=-886.708898 Eh
25
0 1
C        -0.823249    1.569591    0.000002
C         0.555142    1.390345    0.000069
C         1.102808    0.104898    0.000036
C         0.220244   -0.996128   -0.000068
C        -1.147464   -0.824435   -0.000048
C        -1.704181    0.474490   -0.000009
C        -3.101417    0.876584   -0.000163
H         1.199854    2.260851    0.000131
H        -1.259877    2.563464   -0.000005
H        -1.805454   -1.687205   -0.000160
H         0.625659   -2.003468   -0.000151
C         2.609719   -0.149102    0.000021
C         2.983154   -0.954312   -1.257471
H         2.718838   -0.403259   -2.164745
H         2.473793   -1.921121   -1.287146
H         4.061464   -1.141826   -1.270555
C         3.418271    1.152032    0.000593
H         3.210605    1.755943    0.889217
H         3.210782    1.756626   -0.887604
H         4.485913    0.915240    0.000598
C         2.983094   -0.955358    1.256858
H         4.061410   -1.142838    1.269848
H         2.473792   -1.922222    1.285692
H         2.718699   -0.405090    2.164585
Cl       -4.161894   -0.515102    0.000081
