# Supplementary material for: Structure–function relationships in aryl diazirines reveal optimal design features to maximize C–H insertion
Source: Chem Sci. 2021 Aug 10;12(36):12138–48. doi: 10.1039/d1sc03631a (PMC8457397; doi:10.1039/d1sc03631a)
Supplement: SC-012-D1SC03631A-s177 [file SC-012-D1SC03631A-s177.xyz]

E=-1005.91989538 Eh
H=-1005.588707 Eh
G=-1005.650512 Eh
36
0 1
C        -0.092780   -1.021738    0.588771
C         1.284276   -0.918906    0.697216
C         2.015808    0.002724   -0.069639
C         1.303229    0.810585   -0.956019
C        -0.082619    0.704391   -1.072630
C        -0.807004   -0.202654   -0.298362
C        -2.303524   -0.224219   -0.520012
H         1.804330   -1.570414    1.394196
H        -0.628943   -1.754882    1.185583
H        -0.623718    1.320782   -1.783818
H         1.822196    1.529027   -1.580334
C        -3.280672    0.971308    0.707615
H        -2.488456    0.031524    0.742358
H        -3.278969    0.861731    1.812034
C        -4.688563    0.757203    0.201912
H        -5.047259   -0.247355    0.429168
H        -5.347621    1.479441    0.695087
H        -4.717170    0.903966   -0.878448
C        -2.652653    2.298208    0.345656
H        -3.190760    3.093037    0.871775
H        -1.602078    2.342889    0.640539
H        -2.725031    2.461610   -0.730874
C         3.536491    0.075807    0.086041
C         4.159986    1.137097   -0.825923
H         3.774550    2.136772   -0.602203
H         5.243651    1.155404   -0.677305
H         3.971106    0.921227   -1.882024
C         4.149378   -1.289506   -0.269879
H         5.238682   -1.252287   -0.164141
H         3.774916   -2.082283    0.383457
H         3.911976   -1.562884   -1.302209
C         3.881486    0.426588    1.543478
H         4.967721    0.480495    1.670805
H         3.453980    1.394951    1.820468
H         3.498580   -0.323788    2.240596
Cl       -2.961689   -1.910605   -0.307886
