# Supplementary material for: Structure–function relationships in aryl diazirines reveal optimal design features to maximize C–H insertion
Source: Chem Sci. 2021 Aug 10;12(36):12138–48. doi: 10.1039/d1sc03631a (PMC8457397; doi:10.1039/d1sc03631a)
Supplement: SC-012-D1SC03631A-s178 [file SC-012-D1SC03631A-s178.xyz]

E=-886.871549671 Eh
H=-886.649524 Eh
G=-886.701781 Eh
25
0 3
C         0.799747    1.560998   -0.000030
C        -0.573496    1.375721    0.000042
C        -1.143153    0.095935    0.000046
C        -0.263733   -1.000262   -0.000031
C         1.108634   -0.841719   -0.000102
C         1.676983    0.454888   -0.000098
C         3.070457    0.670829   -0.000160
H        -1.209061    2.253920    0.000098
H         1.216247    2.563108   -0.000028
H         1.760907   -1.709018   -0.000161
H        -0.666383   -2.009516   -0.000036
C        -2.653193   -0.145174    0.000129
C        -3.041120   -0.945728    1.255459
H        -2.773449   -0.396455    2.162957
H        -2.537096   -1.915683    1.286918
H        -4.120925   -1.127486    1.267729
C        -3.446168    1.165670    0.000227
H        -3.229270    1.767385   -0.887894
H        -3.229152    1.767321    0.888363
H        -4.517452    0.944361    0.000290
C        -3.041270   -0.945634   -1.255215
H        -4.121077   -1.127394   -1.267368
H        -2.537246   -1.915584   -1.286809
H        -2.773712   -0.396290   -2.162704
Cl        4.339738   -0.433636   -0.000174
