# Supplementary material for: Structure–function relationships in aryl diazirines reveal optimal design features to maximize C–H insertion
Source: Chem Sci. 2021 Aug 10;12(36):12138–48. doi: 10.1039/d1sc03631a (PMC8457397; doi:10.1039/d1sc03631a)
Supplement: SC-012-D1SC03631A-s179 [file SC-012-D1SC03631A-s179.xyz]

E=-1005.93610616 Eh
H=-1005.609055 Eh
G=-1005.676310 Eh
36
0 3
C         0.093809   -0.812783    0.336633
C        -1.269766   -1.020761    0.299399
C        -2.173393    0.023323    0.030626
C        -1.633006    1.293819   -0.198447
C        -0.265416    1.525266   -0.165580
C         0.637595    0.474465    0.102222
C         2.043881    0.641160    0.142618
H        -1.647569   -2.022354    0.485584
H         0.765895   -1.638168    0.554077
H         0.120862    2.522349   -0.348696
H        -2.287773    2.132092   -0.409108
C         3.690985   -1.452312    0.313335
H         2.880792   -0.469262    0.310784
H         3.341366   -2.068382    1.147684
C         5.050703   -0.837612    0.559995
H         5.086507   -0.308858    1.515748
H         5.830869   -1.608996    0.570889
H         5.301530   -0.125221   -0.232418
C         3.511007   -2.112694   -1.035773
H         4.181191   -2.974262   -1.143497
H         2.485592   -2.463614   -1.181797
H         3.744201   -1.408369   -1.840634
C        -3.674876   -0.263984    0.002134
C        -4.496434    0.991158   -0.308614
H        -4.241275    1.406457   -1.288531
H        -5.560662    0.737982   -0.319574
H        -4.345269    1.768155    0.447170
C        -3.971942   -1.316971   -1.079622
H        -3.444383   -2.254844   -0.884758
H        -5.044756   -1.534786   -1.109747
H        -3.665368   -0.955754   -2.065748
C        -4.116329   -0.804007    1.373560
H        -3.913601   -0.072068    2.160996
H        -5.190695   -1.016200    1.367497
H        -3.592796   -1.729254    1.630032
Cl        2.860849    2.124409   -0.094169
