# Supplementary material for: Structure–function relationships in aryl diazirines reveal optimal design features to maximize C–H insertion
Source: Chem Sci. 2021 Aug 10;12(36):12138–48. doi: 10.1039/d1sc03631a (PMC8457397; doi:10.1039/d1sc03631a)
Supplement: SC-012-D1SC03631A-s180 [file SC-012-D1SC03631A-s180.xyz]

E=-3049.95913753 Eh
H=-3049.853791 Eh
G=-3049.900825 Eh
15
0 1
C        -0.852991   -1.109729   -0.479666
C         0.526182   -1.157256   -0.358789
C         1.222376    0.011197   -0.053133
C         0.559006    1.216612    0.138015
C        -0.827471    1.253075    0.039184
C        -1.542339    0.090617   -0.262616
C        -2.992889    0.160785   -0.533394
N        -3.534454   -0.822166    1.111597
N        -4.022166   -1.094756    0.113784
H         1.066162   -2.084209   -0.511975
H        -1.406378   -2.007269   -0.738694
H        -1.358813    2.185687    0.189874
H         1.121947    2.113536    0.368606
Br        3.105429   -0.045781    0.090436
F        -3.529760    1.335695   -0.220925
