# Supplementary material for: Structure–function relationships in aryl diazirines reveal optimal design features to maximize C–H insertion
Source: Chem Sci. 2021 Aug 10;12(36):12138–48. doi: 10.1039/d1sc03631a (PMC8457397; doi:10.1039/d1sc03631a)
Supplement: SC-012-D1SC03631A-s181 [file SC-012-D1SC03631A-s181.xyz]

E=-3050.02278474 Eh
H=-3049.914027 Eh
G=-3049.960189 Eh
15
0 1
C        -0.865495   -1.156161   -0.000081
C         0.523204   -1.190902   -0.000101
C         1.232125    0.005657   -0.000015
C         0.576963    1.232070    0.000090
C        -0.812315    1.260329    0.000109
C        -1.536826    0.068345    0.000023
C        -3.013394    0.102564    0.000046
N        -3.809878   -0.915396    0.618985
N        -3.809896   -0.915294   -0.619040
H         1.053617   -2.135803   -0.000183
H        -1.423720   -2.086989   -0.000146
H        -1.338156    2.207782    0.000192
H         1.149655    2.152015    0.000157
Br        3.121277   -0.037808   -0.000042
F        -3.552585    1.341075    0.000157
