# Supplementary material for: Structure–function relationships in aryl diazirines reveal optimal design features to maximize C–H insertion
Source: Chem Sci. 2021 Aug 10;12(36):12138–48. doi: 10.1039/d1sc03631a (PMC8457397; doi:10.1039/d1sc03631a)
Supplement: SC-012-D1SC03631A-s182 [file SC-012-D1SC03631A-s182.xyz]

E=-815.715711370 Eh
H=-815.592842 Eh
G=-815.645390 Eh
18
0 1
C         0.801649   -1.107085    0.447623
C        -0.574345   -1.152270    0.311870
C        -1.280088    0.015396    0.013549
C        -0.612165    1.221721   -0.156228
C         0.773374    1.266360   -0.042667
C         1.486293    0.101329    0.252097
C         2.933865    0.182468    0.546349
N         3.484594   -0.852740   -1.068406
N         3.971370   -1.094820   -0.063989
H        -1.109790   -2.086857    0.440538
H         1.358361   -2.005119    0.696386
H         1.305701    2.200246   -0.179179
H        -1.172809    2.119719   -0.390716
C        -2.778941   -0.038803   -0.065095
F        -3.279538    0.988653   -0.764211
F        -3.197857   -1.172159   -0.646886
F        -3.338485    0.001567    1.153956
F         3.474650    1.345298    0.203225
