# Supplementary material for: Structure–function relationships in aryl diazirines reveal optimal design features to maximize C–H insertion
Source: Chem Sci. 2021 Aug 10;12(36):12138–48. doi: 10.1039/d1sc03631a (PMC8457397; doi:10.1039/d1sc03631a)
Supplement: SC-012-D1SC03631A-s183 [file SC-012-D1SC03631A-s183.xyz]

E=-815.779264594 Eh
H=-815.652946 Eh
G=-815.704733 Eh
18
0 1
C         0.811901   -1.155938   -0.017600
C        -0.575708   -1.185039   -0.032471
C        -1.291427    0.009514   -0.036731
C        -0.629014    1.233070   -0.028522
C         0.759821    1.265162   -0.014341
C         1.480731    0.070849   -0.007436
C         2.957692    0.104629    0.005826
N         3.758479   -0.915538   -0.605022
N         3.747138   -0.915030    0.632128
H        -1.105018   -2.131418   -0.049125
H         1.372839   -2.084781   -0.017707
H         1.289352    2.210227   -0.011820
H        -1.199328    2.155140   -0.041192
C        -2.793310   -0.031512    0.003834
F        -3.274409   -1.088029   -0.666385
F        -3.247839   -0.125950    1.262262
F        -3.334322    1.072329   -0.529088
F         3.498650    1.341694    0.010405
