# Supplementary material for: Structure–function relationships in aryl diazirines reveal optimal design features to maximize C–H insertion
Source: Chem Sci. 2021 Aug 10;12(36):12138–48. doi: 10.1039/d1sc03631a (PMC8457397; doi:10.1039/d1sc03631a)
Supplement: SC-012-D1SC03631A-s184 [file SC-012-D1SC03631A-s184.xyz]

E=-706.270211461 Eh
H=-706.156947 Eh
G=-706.205414 Eh
16
0 1
C        -1.273014    1.441974   -0.000041
C         0.115026    1.339399   -0.000025
C         0.692787    0.075517   -0.000059
C        -0.086075   -1.087187   -0.000106
C        -1.464837   -0.979346   -0.000070
C        -2.066722    0.291549   -0.000039
C        -3.526992    0.533170   -0.000031
H         0.744347    2.221433   -0.000025
H        -1.768332    2.407915   -0.000046
H        -2.093323   -1.863198   -0.000070
H         0.399948   -2.057703   -0.000143
C         2.190540   -0.083882    0.000017
F         2.824360    1.093670   -0.000362
F         2.600628   -0.767866    1.077140
F         2.600650   -0.768609   -1.076635
F        -4.110851   -0.656707    0.000126
