# Supplementary material for: Structure–function relationships in aryl diazirines reveal optimal design features to maximize C–H insertion
Source: Chem Sci. 2021 Aug 10;12(36):12138–48. doi: 10.1039/d1sc03631a (PMC8457397; doi:10.1039/d1sc03631a)
Supplement: SC-012-D1SC03631A-s185 [file SC-012-D1SC03631A-s185.xyz]

E=-825.305309137 Eh
H=-825.082989 Eh
G=-825.140941 Eh
27
0 1
C        -0.120568   -1.401042    0.064270
C         1.256059   -1.259731    0.170571
C         1.850758   -0.025073   -0.077378
C         1.071074    1.062824   -0.463027
C        -0.301994    0.914452   -0.597019
C        -0.921463   -0.309910   -0.304646
C        -2.403526   -0.471369   -0.535399
H         1.874520   -2.108081    0.445766
H        -0.589488   -2.359285    0.252304
H        -0.900912    1.738370   -0.968684
H         1.545859    2.010827   -0.691158
C         3.331004    0.129732    0.103816
F         3.816398    1.168061   -0.593065
F         3.656017    0.337998    1.391282
F         3.996512   -0.968156   -0.286774
C        -3.577783    0.502911    0.612822
H        -2.500517   -0.096695    0.712884
H        -3.542147    0.467656    1.723832
C        -4.877692   -0.152159    0.187188
H        -4.893683   -1.209367    0.449684
H        -5.703250    0.350718    0.700247
H        -5.000668   -0.057324   -0.892886
C        -3.419458    1.946361    0.181247
H        -4.234338    2.531756    0.618093
H        -2.477459    2.373408    0.531225
H        -3.465880    2.016519   -0.906827
F        -2.738982   -1.791289   -0.292459
