# Supplementary material for: Structure–function relationships in aryl diazirines reveal optimal design features to maximize C–H insertion
Source: Chem Sci. 2021 Aug 10;12(36):12138–48. doi: 10.1039/d1sc03631a (PMC8457397; doi:10.1039/d1sc03631a)
Supplement: SC-012-D1SC03631A-s186 [file SC-012-D1SC03631A-s186.xyz]

E=-706.251179893 Eh
H=-706.138135 Eh
G=-706.187087 Eh
16
0 3
C        -1.235918    1.454246   -0.007518
C         0.137929    1.315162   -0.025176
C         0.714517    0.041974   -0.037930
C        -0.090818   -1.098783   -0.033489
C        -1.467602   -0.978887   -0.016109
C        -2.063855    0.306895   -0.001271
C        -3.464040    0.437029    0.014641
H         0.776105    2.192113   -0.037690
H        -1.691259    2.438572   -0.002083
H        -2.100939   -1.858502   -0.017216
H         0.370854   -2.080238   -0.052104
C         2.206430   -0.096691    0.002560
F         2.815886    0.921284   -0.623816
F         2.672927   -0.111196    1.262251
F         2.615634   -1.235284   -0.576342
F        -4.301626   -0.572317    0.019557
