# Supplementary material for: Structure–function relationships in aryl diazirines reveal optimal design features to maximize C–H insertion
Source: Chem Sci. 2021 Aug 10;12(36):12138–48. doi: 10.1039/d1sc03631a (PMC8457397; doi:10.1039/d1sc03631a)
Supplement: SC-012-D1SC03631A-s187 [file SC-012-D1SC03631A-s187.xyz]

E=-825.316428058 Eh
H=-825.098351 Eh
G=-825.163580 Eh
27
0 3
C        -0.241252   -0.749794   -0.403691
C         1.115912   -1.000215   -0.373555
C         2.011463    0.029076   -0.066347
C         1.541349    1.314632    0.209642
C         0.184920    1.580503    0.182294
C        -0.734608    0.547266   -0.123317
C        -2.123330    0.791877   -0.151122
H         1.495967   -1.991744   -0.595792
H        -0.941731   -1.542242   -0.649357
H        -0.189035    2.576156    0.391043
H         2.248537    2.104807    0.438186
C         3.476055   -0.272273    0.022475
F         3.846561   -1.200027   -0.874606
F         4.225803    0.819853   -0.189066
F         3.817094   -0.750019    1.231586
C        -4.188033   -0.893725   -0.358897
H        -3.155760   -0.174847   -0.354347
H        -4.139009   -1.410849   -1.321629
C        -5.332867    0.092245   -0.270431
H        -5.346870    0.771116   -1.126572
H        -6.295497   -0.431528   -0.238051
H        -5.252118    0.694788    0.639832
C        -4.041282   -1.821842    0.827500
H        -4.920653   -2.469532    0.924556
H        -3.161771   -2.464736    0.736309
H        -3.948634   -1.248664    1.755362
F        -2.600945    2.005836    0.102436
