# Supplementary material for: Structure–function relationships in aryl diazirines reveal optimal design features to maximize C–H insertion
Source: Chem Sci. 2021 Aug 10;12(36):12138–48. doi: 10.1039/d1sc03631a (PMC8457397; doi:10.1039/d1sc03631a)
Supplement: SC-012-D1SC03631A-s188 [file SC-012-D1SC03631A-s188.xyz]

E=-518.077769544 Eh
H=-517.934253 Eh
G=-517.981400 Eh
18
0 1
C         0.248109   -1.231770   -0.076661
C         1.631469   -1.164752   -0.213692
C         2.316269    0.038320   -0.049256
C         1.577278    1.184618    0.276045
C         0.204506    1.127397    0.439841
C        -0.476491   -0.082662    0.244864
C        -1.916784   -0.168852    0.553594
N        -2.531416    0.786765   -1.082329
N        -2.983836    1.063263   -0.067871
H         2.187884   -2.064684   -0.460437
H        -0.273253   -2.172719   -0.211425
H        -0.355180    2.017393    0.712391
H         2.095638    2.129628    0.414998
C         3.812670    0.116736   -0.200316
H         4.286651    0.406372    0.742580
H         4.092270    0.864100   -0.948650
H         4.231191   -0.843825   -0.507198
F        -2.448954   -1.355630    0.273625
