# Supplementary material for: Structure–function relationships in aryl diazirines reveal optimal design features to maximize C–H insertion
Source: Chem Sci. 2021 Aug 10;12(36):12138–48. doi: 10.1039/d1sc03631a (PMC8457397; doi:10.1039/d1sc03631a)
Supplement: SC-012-D1SC03631A-s189 [file SC-012-D1SC03631A-s189.xyz]

E=-518.141671118 Eh
H=-517.994745 Eh
G=-518.041385 Eh
18
0 1
C        -0.183680   -1.169204   -0.004554
C        -1.571822   -1.212368   -0.010614
C        -2.331455   -0.039549   -0.010295
C        -1.658148    1.184060   -0.009615
C        -0.269751    1.242134   -0.003609
C         0.473788    0.062609   -0.000421
C         1.949750    0.115347    0.002350
N         2.761838   -0.890880   -0.615141
N         2.759149   -0.890780    0.623572
H        -2.076183   -2.174592   -0.017601
H         0.387200   -2.092673   -0.007102
H         0.242339    2.197388   -0.005220
H        -2.230944    2.107232   -0.015753
C        -3.836715   -0.095874    0.015282
H        -4.273878    0.791469   -0.448041
H        -4.205438   -0.147746    1.044924
H        -4.208650   -0.977042   -0.512713
F         2.476316    1.360517    0.003483
