# Supplementary material for: Structure–function relationships in aryl diazirines reveal optimal design features to maximize C–H insertion
Source: Chem Sci. 2021 Aug 10;12(36):12138–48. doi: 10.1039/d1sc03631a (PMC8457397; doi:10.1039/d1sc03631a)
Supplement: SC-012-D1SC03631A-s190 [file SC-012-D1SC03631A-s190.xyz]

E=-408.635174252 Eh
H=-408.501223 Eh
G=-408.544317 Eh
16
0 1
C         0.194280    1.393874   -0.000023
C        -1.183029    1.209357   -0.000113
C        -1.721199   -0.079403   -0.000148
C        -0.852960   -1.185059   -0.000155
C         0.517247   -1.006972   -0.000059
C         1.057927    0.292726    0.000009
C         2.492105    0.611493    0.000070
H        -1.850716    2.065787   -0.000177
H         0.632644    2.387498   -0.000010
H         1.190883   -1.857528   -0.000076
H        -1.274839   -2.186768   -0.000256
C        -3.209980   -0.299241    0.000178
H        -3.516296   -0.867711    0.883390
H        -3.515869   -0.874644   -0.878642
H        -3.754284    0.646660   -0.003576
F         3.146903   -0.548216    0.000088
