# Supplementary material for: Structure–function relationships in aryl diazirines reveal optimal design features to maximize C–H insertion
Source: Chem Sci. 2021 Aug 10;12(36):12138–48. doi: 10.1039/d1sc03631a (PMC8457397; doi:10.1039/d1sc03631a)
Supplement: SC-012-D1SC03631A-s191 [file SC-012-D1SC03631A-s191.xyz]

E=-527.664759264 Eh
H=-527.421871 Eh
G=-527.474558 Eh
27
0 1
C         0.921614   -1.298116    0.177302
C         2.289388   -1.109099    0.336094
C         2.886972    0.125182    0.072296
C         2.071796    1.161420   -0.391825
C         0.708663    0.974387   -0.581572
C         0.105836   -0.252006   -0.271778
C        -1.367524   -0.450306   -0.548780
H         2.907559   -1.936643    0.675448
H         0.473373   -2.263768    0.382891
H         0.104233    1.768424   -1.008073
H         2.519619    2.121057   -0.637769
C        -2.585783    0.423482    0.595833
H        -1.497624   -0.160491    0.713471
H        -2.590506    0.334249    1.706115
C        -3.864567   -0.223662    0.098982
H        -3.866292   -1.295201    0.296533
H        -4.713836    0.232792    0.617269
H        -3.958104   -0.067239   -0.976984
C        -2.435272    1.890798    0.250069
H        -3.247111    2.450654    0.724783
H        -1.488758    2.294841    0.615884
H        -2.485140    2.022889   -0.832133
F        -1.664079   -1.796336   -0.380913
C         4.363805    0.337659    0.283554
H         4.773747    1.032241   -0.454104
H         4.561855    0.757950    1.275441
H         4.914124   -0.603159    0.208391
