# Supplementary material for: Structure–function relationships in aryl diazirines reveal optimal design features to maximize C–H insertion
Source: Chem Sci. 2021 Aug 10;12(36):12138–48. doi: 10.1039/d1sc03631a (PMC8457397; doi:10.1039/d1sc03631a)
Supplement: SC-012-D1SC03631A-s192 [file SC-012-D1SC03631A-s192.xyz]

E=-408.611539153 Eh
H=-408.477952 Eh
G=-408.521838 Eh
16
0 3
C        -0.154156    1.405273   -0.001254
C         1.210831    1.192914   -0.006558
C         1.752421   -0.101419   -0.008293
C         0.867383   -1.185060   -0.008689
C        -0.505262   -1.002575   -0.003467
C        -1.043666    0.305904    0.001123
C        -2.437447    0.505576    0.004056
H         1.882430    2.047617   -0.010791
H        -0.556185    2.413247   -0.001913
H        -1.177798   -1.853243   -0.005821
H         1.267560   -2.195614   -0.014377
C         3.243388   -0.309048    0.011183
H         3.503502   -1.335770   -0.255773
H         3.655985   -0.109312    1.005989
H         3.745944    0.362663   -0.690393
F        -3.324709   -0.466553    0.004942
