# Supplementary material for: Structure–function relationships in aryl diazirines reveal optimal design features to maximize C–H insertion
Source: Chem Sci. 2021 Aug 10;12(36):12138–48. doi: 10.1039/d1sc03631a (PMC8457397; doi:10.1039/d1sc03631a)
Supplement: SC-012-D1SC03631A-s193 [file SC-012-D1SC03631A-s193.xyz]

E=-527.675873981 Eh
H=-527.437294 Eh
G=-527.497478 Eh
27
0 3
C        0.763538000     -0.874666000     -0.407794000
C        2.101771000     -1.216358000     -0.379629000
C        3.083677000     -0.296290000      0.017994000
C        2.669569000      0.987026000      0.392019000
C        1.334512000      1.354462000      0.372589000
C        0.348626000      0.424007000     -0.030340000
C       -1.020673000      0.766714000     -0.052247000
H        2.403158000     -2.219498000     -0.670759000
H        0.016912000     -1.599544000     -0.720247000
H        1.029673000      2.352295000      0.668035000
H        3.415670000      1.712388000      0.706665000
C       -3.197274000     -0.725619000     -0.444003000
H       -2.108156000     -0.091935000     -0.361537000
H       -3.179943000     -1.148525000     -1.452636000
C       -4.260410000      0.335847000     -0.261036000
H       -4.213319000      1.091980000     -1.048587000
H       -5.263272000     -0.107491000     -0.276081000
H       -4.135078000      0.842010000      0.701504000
C       -3.137952000     -1.773468000      0.646195000
H       -4.068953000     -2.351879000      0.683801000
H       -2.314190000     -2.475420000      0.491529000
H       -3.001488000     -1.301486000      1.624421000
F       -1.421252000      1.988740000      0.298694000
C        4.539657000     -0.679698000      0.017609000
H        5.134832000      0.026459000      0.601035000
H        4.686939000     -1.678008000      0.439296000
H        4.944260000     -0.693303000     -1.000313000
