# Supplementary material for: Structure–function relationships in aryl diazirines reveal optimal design features to maximize C–H insertion
Source: Chem Sci. 2021 Aug 10;12(36):12138–48. doi: 10.1039/d1sc03631a (PMC8457397; doi:10.1039/d1sc03631a)
Supplement: SC-012-D1SC03631A-s194 [file SC-012-D1SC03631A-s194.xyz]

E=-938.346912873 Eh
H=-938.241364 Eh
G=-938.287165 Eh
15
0 1
C         0.140419   -1.242270   -0.055568
C        -1.243945   -1.196502   -0.175007
C        -1.901985    0.014071    0.005676
C        -1.201739    1.177730    0.321917
C         0.174999    1.120008    0.463405
C         0.859116   -0.084877    0.256253
C         2.305793   -0.163110    0.545475
N         3.352788    1.078174   -0.098843
N         2.875542    0.800218   -1.100378
H        -1.811099   -2.088894   -0.413635
H         0.667658   -2.178470   -0.197925
H         0.731173    2.013404    0.730447
H        -1.738818    2.107749    0.467689
Cl       -3.634251    0.079506   -0.153963
F         2.837678   -1.344937    0.250270
