# Supplementary material for: Structure–function relationships in aryl diazirines reveal optimal design features to maximize C–H insertion
Source: Chem Sci. 2021 Aug 10;12(36):12138–48. doi: 10.1039/d1sc03631a (PMC8457397; doi:10.1039/d1sc03631a)
Supplement: SC-012-D1SC03631A-s195 [file SC-012-D1SC03631A-s195.xyz]

E=-938.410593126 Eh
H=-938.301619 Eh
G=-938.346497 Eh
15
0 1
C         0.190490   -1.163521    0.000002
C        -1.197748   -1.207789    0.000002
C        -1.915008   -0.015755   -0.000000
C        -1.267579    1.215197   -0.000002
C         0.121316    1.252227   -0.000002
C         0.853887    0.065239   -0.000000
C         2.330250    0.109206   -0.000000
N         3.133666   -0.903122   -0.619068
N         3.133664   -0.903126    0.619063
H        -1.723412   -2.155478    0.000003
H         0.755012   -2.090491    0.000003
H         0.640999    2.203022   -0.000003
H        -1.847714    2.130660   -0.000003
Cl       -3.655258   -0.066788    0.000000
F         2.861061    1.351400    0.000005
