# Supplementary material for: Structure–function relationships in aryl diazirines reveal optimal design features to maximize C–H insertion
Source: Chem Sci. 2021 Aug 10;12(36):12138–48. doi: 10.1039/d1sc03631a (PMC8457397; doi:10.1039/d1sc03631a)
Supplement: SC-012-D1SC03631A-s196 [file SC-012-D1SC03631A-s196.xyz]

E=-828.903617574 Eh
H=-828.807647 Eh
G=-828.848865 Eh
13
0 1
C        -0.615636    1.414628    0.000008
C         0.765906    1.276030   -0.000006
C         1.302245   -0.009031   -0.000009
C         0.496422   -1.151537    0.000010
C        -0.878617   -0.996621    0.000035
C        -1.447969    0.288629    0.000029
C        -2.894107    0.569660   -0.000004
H         1.424722    2.136350   -0.000017
H        -1.080108    2.396028    0.000003
H        -1.530664   -1.863567    0.000062
H         0.957963   -2.132382    0.000006
Cl        3.028540   -0.202180   -0.000041
F        -3.514061   -0.605547    0.000029
