# Supplementary material for: Structure–function relationships in aryl diazirines reveal optimal design features to maximize C–H insertion
Source: Chem Sci. 2021 Aug 10;12(36):12138–48. doi: 10.1039/d1sc03631a (PMC8457397; doi:10.1039/d1sc03631a)
Supplement: SC-012-D1SC03631A-s197 [file SC-012-D1SC03631A-s197.xyz]

E=-947.935647513 Eh
H=-947.730667 Eh
G=-947.781942 Eh
24
0 1
C         0.525878   -1.344774    0.141676
C         1.899198   -1.189475    0.285212
C         2.476542    0.046412    0.015763
C         1.704601    1.116646   -0.424892
C         0.336874    0.942370   -0.592620
C        -0.278105   -0.278673   -0.283928
C        -1.756091   -0.454754   -0.541725
H         2.521694   -2.015899    0.610080
H         0.064153   -2.303279    0.348438
H        -0.261224    1.750586   -0.999715
H         2.178316    2.062931   -0.660828
C        -2.954393    0.460106    0.606079
H        -1.874508   -0.137521    0.716708
H        -2.947145    0.383959    1.716510
C        -4.244240   -0.178572    0.127759
H        -4.259398   -1.246631    0.342514
H        -5.082644    0.297429    0.645806
H        -4.345021   -0.037011   -0.949529
C        -2.787327    1.919732    0.236818
H        -3.595857    2.493618    0.699937
H        -1.839808    2.322553    0.601275
H        -2.834008    2.035992   -0.847331
F        -2.071988   -1.790934   -0.349985
Cl        4.199160    0.251622    0.206186
