# Supplementary material for: Structure–function relationships in aryl diazirines reveal optimal design features to maximize C–H insertion
Source: Chem Sci. 2021 Aug 10;12(36):12138–48. doi: 10.1039/d1sc03631a (PMC8457397; doi:10.1039/d1sc03631a)
Supplement: SC-012-D1SC03631A-s198 [file SC-012-D1SC03631A-s198.xyz]

E=-828.881570771 Eh
H=-828.785891 Eh
G=-828.828133 Eh
13
0 3
C         0.586141    1.431472   -0.000021
C        -0.786496    1.269636   -0.000025
C        -1.329703   -0.016225   -0.000005
C        -0.508726   -1.143794    0.000019
C         0.865942   -0.990921    0.000023
C         1.440035    0.304287    0.000002
C         2.837888    0.461707    0.000006
H        -1.445122    2.130673   -0.000043
H         1.017643    2.426685   -0.000037
H         1.513843   -1.860078    0.000042
H        -0.954076   -2.132446    0.000034
Cl       -3.059366   -0.214649   -0.000010
F         3.694051   -0.534753    0.000021
