# Supplementary material for: Structure–function relationships in aryl diazirines reveal optimal design features to maximize C–H insertion
Source: Chem Sci. 2021 Aug 10;12(36):12138–48. doi: 10.1039/d1sc03631a (PMC8457397; doi:10.1039/d1sc03631a)
Supplement: SC-012-D1SC03631A-s199 [file SC-012-D1SC03631A-s199.xyz]

E=-947.946547622 Eh
H=-947.745836 Eh
G=-947.804903 Eh
24
0 3
C         0.397345   -0.840940   -0.362181
C         1.745332   -1.142906   -0.316830
C         2.665253   -0.136879   -0.016381
C         2.245820    1.168880    0.237446
C         0.897784    1.476228    0.193518
C        -0.056716    0.474195   -0.106798
C        -1.435952    0.767627   -0.148892
H         2.095682   -2.150148   -0.511924
H        -0.325249   -1.616289   -0.598785
H         0.559718    2.487335    0.389708
H         2.980263    1.932745    0.467640
C        -3.568751   -0.824685   -0.373230
H        -2.502509   -0.155407   -0.360133
H        -3.549030   -1.327057   -1.344722
C        -4.663519    0.214538   -0.263038
H        -4.644959    0.909593   -1.106042
H        -5.651128   -0.261009   -0.237751
H        -4.550826    0.795378    0.657911
C        -3.464962   -1.779077    0.796735
H        -4.376779   -2.381048    0.889579
H        -2.621384   -2.466156    0.689432
H        -3.336345   -1.226831    1.733004
F        -1.870898    2.003452    0.085897
Cl        4.364166   -0.519651    0.042171
