# Supplementary material for: Structure–function relationships in aryl diazirines reveal optimal design features to maximize C–H insertion
Source: Chem Sci. 2021 Aug 10;12(36):12138–48. doi: 10.1039/d1sc03631a (PMC8457397; doi:10.1039/d1sc03631a)
Supplement: SC-012-D1SC03631A-s200 [file SC-012-D1SC03631A-s200.xyz]

E=-570.991497616 Eh
H=-570.877034 Eh
G=-570.923924 Eh
16
0 1
C        -0.062061   -1.120187   -0.434022
C         1.312422   -1.182089   -0.301162
C         2.036257   -0.017727   -0.004761
C         1.373386    1.200567    0.161624
C        -0.009237    1.256025    0.047817
C        -0.734742    0.095680   -0.241310
C        -2.179212    0.195238   -0.540640
N        -2.741153   -0.857069    1.062154
N        -3.230486   -1.081481    0.055494
H         1.838996   -2.120047   -0.436216
H        -0.626864   -2.013019   -0.682759
H        -0.531565    2.196399    0.177760
H         1.943679    2.094845    0.386771
C         3.468044   -0.078487    0.120026
N         4.619771   -0.128743    0.221224
F        -2.710034    1.357639   -0.184787
