# Supplementary material for: Structure–function relationships in aryl diazirines reveal optimal design features to maximize C–H insertion
Source: Chem Sci. 2021 Aug 10;12(36):12138–48. doi: 10.1039/d1sc03631a (PMC8457397; doi:10.1039/d1sc03631a)
Supplement: SC-012-D1SC03631A-s201 [file SC-012-D1SC03631A-s201.xyz]

E=-571.054658825 Eh
H=-570.936783 Eh
G=-570.982792 Eh
16
0 1
C        -0.067204   -1.167944    0.000084
C         1.318937   -1.210796    0.000099
C         2.049356   -0.017849    0.000019
C         1.389538    1.215124   -0.000076
C         0.002755    1.254131   -0.000091
C        -0.726864    0.064090   -0.000011
C        -2.202971    0.109496   -0.000027
N        -3.005371   -0.905631    0.618373
N        -3.005359   -0.905728   -0.618285
H         1.841373   -2.160593    0.000173
H        -0.634883   -2.092595    0.000147
H        -0.520144    2.202818   -0.000165
H         1.967032    2.132579   -0.000137
C         3.488249   -0.060709    0.000036
N         4.644713   -0.095593    0.000049
F        -2.733560    1.350355   -0.000131
