# Supplementary material for: Structure–function relationships in aryl diazirines reveal optimal design features to maximize C–H insertion
Source: Chem Sci. 2021 Aug 10;12(36):12138–48. doi: 10.1039/d1sc03631a (PMC8457397; doi:10.1039/d1sc03631a)
Supplement: SC-012-D1SC03631A-s202 [file SC-012-D1SC03631A-s202.xyz]

E=-461.545317778 Eh
H=-461.440480 Eh
G=-461.482960 Eh
14
0 1
C        -0.505702    1.410792   -0.000005
C         0.875878    1.273037   -0.000022
C         1.426184   -0.012806   -0.000013
C         0.611270   -1.155952    0.000011
C        -0.764234   -1.005288    0.000023
C        -1.330242    0.280261    0.000015
C        -2.785868    0.559505    0.000029
H         1.529778    2.137515   -0.000041
H        -0.974972    2.389598   -0.000008
H        -1.416711   -1.871586    0.000041
H         1.070675   -2.138084    0.000019
C         2.858605   -0.169155   -0.000029
N         4.008515   -0.295246   -0.000041
F        -3.398192   -0.614787    0.000025
