# Supplementary material for: Structure–function relationships in aryl diazirines reveal optimal design features to maximize C–H insertion
Source: Chem Sci. 2021 Aug 10;12(36):12138–48. doi: 10.1039/d1sc03631a (PMC8457397; doi:10.1039/d1sc03631a)
Supplement: SC-012-D1SC03631A-s203 [file SC-012-D1SC03631A-s203.xyz]

E=-580.582055288 Eh
H=-580.368114 Eh
G=-580.420628 Eh
25
0 1
C         0.682934   -1.361940    0.093312
C         2.053278   -1.196655    0.226863
C         2.630065    0.060384    0.018812
C         1.824381    1.143951   -0.353992
C         0.460093    0.967725   -0.510589
C        -0.136869   -0.279103   -0.259898
C        -1.606034   -0.473365   -0.523313
H         2.684619   -2.035363    0.500080
H         0.232334   -2.333690    0.253663
H        -0.150872    1.789633   -0.866184
H         2.280848    2.109190   -0.544173
C        -2.838154    0.485729    0.593114
H        -1.748463   -0.084020    0.717857
H        -2.826712    0.456610    1.704164
C        -4.107088   -0.209008    0.138345
H        -4.102213   -1.263875    0.410233
H        -4.958823    0.275782    0.625176
H        -4.204784   -0.126176   -0.945244
C        -2.708911    1.929579    0.153448
H        -3.559392    2.490588    0.552622
H        -1.797070    2.391705    0.536838
H        -2.716001    1.989762   -0.936179
F        -1.920555   -1.795959   -0.279877
C         4.048945    0.237264    0.168003
N         5.190811    0.382303    0.292200
