# Supplementary material for: Structure–function relationships in aryl diazirines reveal optimal design features to maximize C–H insertion
Source: Chem Sci. 2021 Aug 10;12(36):12138–48. doi: 10.1039/d1sc03631a (PMC8457397; doi:10.1039/d1sc03631a)
Supplement: SC-012-D1SC03631A-s204 [file SC-012-D1SC03631A-s204.xyz]

E=-461.528158052 Eh
H=-461.423513 Eh
G=-461.466818 Eh
14
0 3
C         0.472419    1.428387   -0.000010
C        -0.896391    1.268123   -0.000021
C        -1.457200   -0.020879   -0.000012
C        -0.623267   -1.151355    0.000008
C         0.747777   -1.004317    0.000018
C         1.321854    0.294262    0.000009
C         2.714928    0.449435    0.000018
H        -1.550472    2.132900   -0.000035
H         0.910444    2.420440   -0.000017
H         1.396932   -1.872250    0.000034
H        -1.068015   -2.140500    0.000014
C        -2.882462   -0.181700   -0.000023
N        -4.033520   -0.310876   -0.000033
F         3.573311   -0.539578    0.000035
