# Supplementary material for: Structure–function relationships in aryl diazirines reveal optimal design features to maximize C–H insertion
Source: Chem Sci. 2021 Aug 10;12(36):12138–48. doi: 10.1039/d1sc03631a (PMC8457397; doi:10.1039/d1sc03631a)
Supplement: SC-012-D1SC03631A-s205 [file SC-012-D1SC03631A-s205.xyz]

E=-580.593810338 Eh
H=-580.384095 Eh
G=-580.444177 Eh
25
0 3
C         0.532813   -0.855822   -0.362151
C         1.875841   -1.160930   -0.321364
C         2.817095   -0.160951   -0.018981
C         2.388831    1.151974    0.240930
C         1.046877    1.466434    0.202231
C         0.088127    0.464546   -0.100237
C        -1.285433    0.761126   -0.138904
H         2.218099   -2.170220   -0.521528
H        -0.197080   -1.623922   -0.598733
H         0.709815    2.476899    0.402109
H         3.124888    1.914308    0.472303
C        -3.419902   -0.837172   -0.365497
H        -2.357967   -0.168058   -0.347985
H        -3.372504   -1.369588   -1.319996
C        -4.519866    0.201397   -0.317725
H        -4.482617    0.868108   -1.182646
H        -5.505496   -0.278355   -0.302704
H        -4.434149    0.811914    0.586697
C        -3.344070   -1.754535    0.835868
H        -4.254059   -2.360545    0.917748
H        -2.493004   -2.437987    0.775002
H        -3.249453   -1.174059    1.758905
F        -1.719026    1.992690    0.099349
C         4.214125   -0.481510    0.023277
N         5.342591   -0.741437    0.057430
