# Supplementary material for: Structure–function relationships in aryl diazirines reveal optimal design features to maximize C–H insertion
Source: Chem Sci. 2021 Aug 10;12(36):12138–48. doi: 10.1039/d1sc03631a (PMC8457397; doi:10.1039/d1sc03631a)
Supplement: SC-012-D1SC03631A-s206 [file SC-012-D1SC03631A-s206.xyz]

E=-478.778279810 Eh
H=-478.664228 Eh
G=-478.706666 Eh
15
0 1
C         0.736826   -1.203849   -0.114013
C         2.112602   -1.102135   -0.296906
C         2.749559    0.127281   -0.161201
C         2.008921    1.261463    0.176332
C         0.641548    1.164443    0.383677
C        -0.005544   -0.067589    0.220246
C        -1.433907   -0.194106    0.578577
N        -2.117192    0.747252   -1.039532
N        -2.552778    1.011166   -0.015379
H         2.686651   -1.986620   -0.553023
H         0.233210   -2.157714   -0.221771
H         0.062161    2.038176    0.666993
H         2.504306    2.219885    0.290785
H         3.821545    0.203877   -0.309737
F        -1.942012   -1.393286    0.310095
