# Supplementary material for: Structure–function relationships in aryl diazirines reveal optimal design features to maximize C–H insertion
Source: Chem Sci. 2021 Aug 10;12(36):12138–48. doi: 10.1039/d1sc03631a (PMC8457397; doi:10.1039/d1sc03631a)
Supplement: SC-012-D1SC03631A-s207 [file SC-012-D1SC03631A-s207.xyz]

E=-478.842294425 Eh
H=-478.724805 Eh
G=-478.766298 Eh
15
0 1
C        -0.619104   -1.197684   -0.000171
C        -2.007200   -1.273621   -0.000068
C        -2.772374   -0.109842    0.000035
C        -2.145126    1.133307    0.000080
C        -0.757067    1.217997    0.000066
C         0.007149    0.050830   -0.000105
C         1.482348    0.135271   -0.000100
N         2.313962   -0.854230   -0.618942
N         2.313839   -0.853906    0.619359
H        -2.491401   -2.244393    0.000025
H        -0.024149   -2.105688   -0.000096
H        -0.260467    2.181258    0.000229
H        -2.737859    2.041984    0.000188
H        -3.855502   -0.172258    0.000150
F         1.982556    1.390944   -0.000204
