# Supplementary material for: Structure–function relationships in aryl diazirines reveal optimal design features to maximize C–H insertion
Source: Chem Sci. 2021 Aug 10;12(36):12138–48. doi: 10.1039/d1sc03631a (PMC8457397; doi:10.1039/d1sc03631a)
Supplement: SC-012-D1SC03631A-s208 [file SC-012-D1SC03631A-s208.xyz]

E=-369.334632497 Eh
H=-369.230163 Eh
G=-369.268022 Eh
13
0 1
C        -0.418959   -1.316111    0.000120
C        -1.774201   -1.005878   -0.000039
C        -2.168467    0.330270   -0.000049
C        -1.220751    1.358892    0.000021
C         0.129756    1.049526    0.000053
C         0.539555   -0.295114    0.000149
C         1.942169   -0.748013   -0.000096
H        -2.519731   -1.793668   -0.000251
H        -0.069495   -2.344233   -0.000034
H         0.883264    1.830035   -0.000093
H        -1.547262    2.393599    0.000010
H        -3.225711    0.577903   -0.000174
F         2.700480    0.343882   -0.000046
