# Supplementary material for: Structure–function relationships in aryl diazirines reveal optimal design features to maximize C–H insertion
Source: Chem Sci. 2021 Aug 10;12(36):12138–48. doi: 10.1039/d1sc03631a (PMC8457397; doi:10.1039/d1sc03631a)
Supplement: SC-012-D1SC03631A-s209 [file SC-012-D1SC03631A-s209.xyz]

E=-488.365837211 Eh
H=-488.152426 Eh
G=-488.200332 Eh
24
0 1
C         1.425418   -1.202625    0.222942
C         2.776436   -0.948936    0.432093
C         3.297592    0.323659    0.210655
C         2.460356    1.337070   -0.251629
C         1.114911    1.081123   -0.489388
C         0.573416   -0.185124   -0.227827
C        -0.878688   -0.453807   -0.555043
H         3.425752   -1.748658    0.775128
H         1.016842   -2.192202    0.393445
H         0.478506    1.850762   -0.913701
H         2.863289    2.324330   -0.455119
C        -2.177263    0.346821    0.563002
H        -1.063164   -0.178384    0.704721
H        -2.207066    0.247137    1.671600
C        -3.403133   -0.365928    0.024407
H        -3.353388   -1.437149    0.217112
H        -4.290585    0.041247    0.519177
H        -3.473471   -0.207939   -1.053073
C        -2.099431    1.822932    0.231097
H        -2.959869    2.330128    0.678602
H        -1.192920    2.279253    0.634498
H        -2.117905    1.960497   -0.851407
F        -1.112803   -1.813340   -0.406806
H         4.351515    0.519918    0.378426
