# Supplementary material for: Structure–function relationships in aryl diazirines reveal optimal design features to maximize C–H insertion
Source: Chem Sci. 2021 Aug 10;12(36):12138–48. doi: 10.1039/d1sc03631a (PMC8457397; doi:10.1039/d1sc03631a)
Supplement: SC-012-D1SC03631A-s210 [file SC-012-D1SC03631A-s210.xyz]

E=-369.312412796 Eh
H=-369.208324 Eh
G=-369.247181 Eh
13
0 3
C        -0.456287   -1.325838    0.000058
C        -1.800322   -0.996314   -0.000036
C        -2.205533    0.340917   -0.000070
C        -1.244675    1.354039    0.000016
C         0.105884    1.048620    0.000081
C         0.521712   -0.305181    0.000072
C         1.893964   -0.625392    0.000039
H        -2.543683   -1.786969   -0.000108
H        -0.139386   -2.363576    0.000042
H         0.855041    1.832522    0.000105
H        -1.555200    2.394123    0.000025
H        -3.260847    0.590520   -0.000137
F         2.861735    0.265364   -0.000098
