# Supplementary material for: Structure–function relationships in aryl diazirines reveal optimal design features to maximize C–H insertion
Source: Chem Sci. 2021 Aug 10;12(36):12138–48. doi: 10.1039/d1sc03631a (PMC8457397; doi:10.1039/d1sc03631a)
Supplement: SC-012-D1SC03631A-s211 [file SC-012-D1SC03631A-s211.xyz]

E=-488.376871504 Eh
H=-488.167754 Eh
G=-488.223167 Eh
24
0 3
C         1.136287   -1.079660   -0.335254
C         2.444249   -1.528898   -0.290594
C         3.488066   -0.646858    0.002128
C         3.205895    0.698158    0.250509
C         1.903595    1.167471    0.210647
C         0.840741    0.280272   -0.084094
C        -0.497515    0.730841   -0.126966
H         2.658339   -2.574926   -0.485749
H         0.324379   -1.763397   -0.566928
H         1.680833    2.211013    0.403437
H         4.014227    1.386377    0.477637
C        -2.778639   -0.636345   -0.370343
H        -1.651126   -0.069817   -0.342444
H        -2.766489   -1.194855   -1.310865
C        -3.772441    0.505028   -0.368469
H        -3.655853    1.141057   -1.249400
H        -4.801881    0.127389   -0.357185
H        -3.638114    1.129522    0.520505
C        -2.813887   -1.525860    0.853366
H        -3.778301   -2.041686    0.933779
H        -2.028883   -2.286349    0.825961
H        -2.678925   -0.932446    1.763225
F        -0.791951    2.009794    0.100754
H         4.511241   -1.004926    0.035670
