# Supplementary material for: Structure–function relationships in aryl diazirines reveal optimal design features to maximize C–H insertion
Source: Chem Sci. 2021 Aug 10;12(36):12138–48. doi: 10.1039/d1sc03631a (PMC8457397; doi:10.1039/d1sc03631a)
Supplement: SC-012-D1SC03631A-s212 [file SC-012-D1SC03631A-s212.xyz]

E=-534.117326116 Eh
H=-533.985068 Eh
G=-534.030680 Eh
17
0 1
C         0.244170   -1.139811   -0.460846
C         1.613996   -1.195158   -0.284809
C         2.334566   -0.040368    0.065221
C         1.634474    1.162588    0.243339
C         0.258427    1.205945    0.094594
C        -0.457677    0.055347   -0.255573
C        -1.893533    0.109181   -0.555389
N        -2.547250   -0.673616    1.144833
N        -2.965604   -1.051746    0.144568
H         2.145050   -2.131496   -0.429387
H        -0.301611   -2.031262   -0.756207
H        -0.274229    2.139460    0.239113
H         2.181323    2.062309    0.510813
N         3.701632   -0.100738    0.273416
H         4.199441    0.774199    0.207956
H         4.185175   -0.866230   -0.171465
F        -2.429238    1.321040   -0.402195
