# Supplementary material for: Structure–function relationships in aryl diazirines reveal optimal design features to maximize C–H insertion
Source: Chem Sci. 2021 Aug 10;12(36):12138–48. doi: 10.1039/d1sc03631a (PMC8457397; doi:10.1039/d1sc03631a)
Supplement: SC-012-D1SC03631A-s213 [file SC-012-D1SC03631A-s213.xyz]

E=-534.180685596 Eh
H=-534.045025 Eh
G=-534.089653 Eh
17
0 1
C        -0.203577   -1.167996   -0.005766
C        -1.588138   -1.221731   -0.007776
C        -2.348721   -0.043446   -0.007020
C        -1.677045    1.187395   -0.006561
C        -0.292045    1.237446   -0.004637
C         0.459115    0.061561   -0.003428
C         1.933507    0.115292    0.002377
N         2.749796   -0.886799   -0.614514
N         2.744545   -0.887073    0.625826
H        -2.092716   -2.183431   -0.014688
H         0.365594   -2.092747   -0.004500
H         0.216184    2.194952   -0.002400
H        -2.251999    2.108877   -0.012311
N        -3.734160   -0.095269   -0.062423
H        -4.214518    0.727508    0.270304
H        -4.152268   -0.950700    0.272005
F         2.456653    1.363155    0.005137
