# Supplementary material for: Structure–function relationships in aryl diazirines reveal optimal design features to maximize C–H insertion
Source: Chem Sci. 2021 Aug 10;12(36):12138–48. doi: 10.1039/d1sc03631a (PMC8457397; doi:10.1039/d1sc03631a)
Supplement: SC-012-D1SC03631A-s214 [file SC-012-D1SC03631A-s214.xyz]

E=-424.679330178 Eh
H=-424.556599 Eh
G=-424.597540 Eh
15
0 1
C         0.154412    1.390754   -0.001261
C        -1.212803    1.205897   -0.003167
C        -1.740694   -0.100226   -0.004640
C        -0.859394   -1.206166   -0.005586
C         0.501273   -1.004539   -0.003455
C         1.040816    0.299599   -0.000511
C         2.456633    0.627071    0.004960
H        -1.891154    2.053862   -0.006012
H         0.582048    2.389160    0.001583
H         1.181790   -1.849739   -0.002508
H        -1.273689   -2.210513   -0.010782
N        -3.091684   -0.301913   -0.040500
H        -3.451948   -1.218133    0.170202
H        -3.703514    0.470468    0.166419
F         3.128533   -0.532895    0.005173
