# Supplementary material for: Structure–function relationships in aryl diazirines reveal optimal design features to maximize C–H insertion
Source: Chem Sci. 2021 Aug 10;12(36):12138–48. doi: 10.1039/d1sc03631a (PMC8457397; doi:10.1039/d1sc03631a)
Supplement: SC-012-D1SC03631A-s215 [file SC-012-D1SC03631A-s215.xyz]

E=-543.702522429 Eh
H=-543.470951 Eh
G=-543.521949 Eh
26
0 1
C         0.922323   -1.272072    0.222206
C         2.286915   -1.097038    0.392241
C         2.894995    0.127088    0.081586
C         2.096484    1.155844   -0.434268
C         0.736491    0.962462   -0.631560
C         0.115651   -0.242210   -0.281273
C        -1.359282   -0.427730   -0.552976
H         2.897633   -1.913732    0.768625
H         0.464240   -2.225050    0.465396
H         0.140984    1.747434   -1.087284
H         2.558004    2.098590   -0.715720
C        -2.568078    0.398380    0.608572
H        -1.488207   -0.209445    0.719011
H        -2.585640    0.268437    1.716103
C        -3.855520   -0.206050    0.081053
H        -3.871104   -1.285625    0.228956
H        -4.701129    0.237054    0.616868
H        -3.941895   -0.000108   -0.987214
C        -2.388878    1.875894    0.325132
H        -3.170117    2.437342    0.847135
H        -1.419723    2.235319    0.679249
H        -2.462440    2.056753   -0.748645
F        -1.656774   -1.783679   -0.448340
N         4.273674    0.290361    0.209446
H         4.577682    1.247193    0.317891
H         4.710352   -0.320991    0.884294
