# Supplementary material for: Structure–function relationships in aryl diazirines reveal optimal design features to maximize C–H insertion
Source: Chem Sci. 2021 Aug 10;12(36):12138–48. doi: 10.1039/d1sc03631a (PMC8457397; doi:10.1039/d1sc03631a)
Supplement: SC-012-D1SC03631A-s216 [file SC-012-D1SC03631A-s216.xyz]

E=-424.649677744 Eh
H=-424.527410 Eh
G=-424.569460 Eh
15
0 3
C        -0.124234    1.402037   -0.001537
C         1.239288    1.191604   -0.005685
C         1.771405   -0.109544   -0.007299
C         0.881338   -1.195953   -0.009296
C        -0.485175   -0.998671   -0.005320
C        -1.025155    0.311575   -0.000610
C        -2.416178    0.515344    0.006436
H         1.916150    2.041608   -0.011813
H        -0.517011    2.413645    0.002298
H        -1.159455   -1.848010   -0.004324
H         1.278801   -2.207451   -0.018075
N         3.146363   -0.315213   -0.067289
H         3.460198   -1.210331    0.279071
H         3.708578    0.445776    0.285518
F        -3.306614   -0.458566    0.008691
