# Supplementary material for: Structure–function relationships in aryl diazirines reveal optimal design features to maximize C–H insertion
Source: Chem Sci. 2021 Aug 10;12(36):12138–48. doi: 10.1039/d1sc03631a (PMC8457397; doi:10.1039/d1sc03631a)
Supplement: SC-012-D1SC03631A-s217 [file SC-012-D1SC03631A-s217.xyz]

E=-543.713812916 Eh
H=-543.486556 Eh
G=-543.544783 Eh
26
0 3
C         0.775239   -0.924570   -0.339818
C         2.108890   -1.275227   -0.292897
C         3.096717   -0.319075   -0.000029
C         2.694774    1.003505    0.248190
C         1.362556    1.364400    0.203850
C         0.362430    0.406060   -0.092486
C        -1.002166    0.754222   -0.140172
H         2.405064   -2.303780   -0.480842
H         0.026125   -1.675683   -0.574607
H         1.067724    2.390210    0.395489
H         3.448460    1.750917    0.482545
C        -3.183198   -0.762949   -0.372725
H        -2.093452   -0.124886   -0.356002
H        -3.156977   -1.308693   -1.320413
C        -4.246231    0.313761   -0.335284
H        -4.188666    0.965622   -1.210528
H        -5.250400   -0.126096   -0.305319
H        -4.128937    0.936323    0.557505
C        -3.139890   -1.667216    0.839911
H        -4.071199   -2.238293    0.937197
H        -2.313579   -2.381145    0.785467
H        -3.016133   -1.076599    1.753245
F        -1.393451    2.011322    0.086981
N         4.436279   -0.688477    0.101164
H         4.689706   -1.512206   -0.425493
H         5.094647    0.064280   -0.040466
