# Supplementary material for: Structure–function relationships in aryl diazirines reveal optimal design features to maximize C–H insertion
Source: Chem Sci. 2021 Aug 10;12(36):12138–48. doi: 10.1039/d1sc03631a (PMC8457397; doi:10.1039/d1sc03631a)
Supplement: SC-012-D1SC03631A-s218 [file SC-012-D1SC03631A-s218.xyz]

E=-612.691928332 Eh
H=-612.499529 Eh
G=-612.552889 Eh
23
0 1
C        -0.523791    1.217629   -0.024641
C         0.854914    1.200776    0.094715
C         1.575963   -0.009397   -0.003876
C         0.844785   -1.191996   -0.262615
C        -0.528449   -1.155433   -0.409016
C        -1.241255    0.042273   -0.272378
C        -2.682001    0.062756   -0.537281
N        -3.298178   -0.609843    1.225089
N        -3.725888   -1.057649    0.257280
H         1.374703    2.133848    0.271475
H        -1.058819    2.157117    0.062375
H        -1.069390   -2.071547   -0.628733
H         1.356871   -2.140026   -0.366440
N         2.942647   -0.037712    0.140216
C         3.662310   -1.273278   -0.083431
H         3.343793   -2.050723    0.620536
H         4.726614   -1.098802    0.070901
H         3.519931   -1.656113   -1.103047
C         3.671765    1.202376    0.297779
H         3.356564    1.735135    1.202290
H         3.534198    1.874415   -0.560167
H         4.734428    0.981730    0.392862
F        -3.228266    1.277461   -0.457299
