# Supplementary material for: Structure–function relationships in aryl diazirines reveal optimal design features to maximize C–H insertion
Source: Chem Sci. 2021 Aug 10;12(36):12138–48. doi: 10.1039/d1sc03631a (PMC8457397; doi:10.1039/d1sc03631a)
Supplement: SC-012-D1SC03631A-s219 [file SC-012-D1SC03631A-s219.xyz]

E=-612.755105064 Eh
H=-612.559395 Eh
G=-612.611299 Eh
23
0 1
C         0.498325    1.249893   -0.020329
C        -0.886685    1.220624   -0.041855
C        -1.586941   -0.003737   -0.063721
C        -0.825801   -1.191492   -0.043434
C         0.558561   -1.149278   -0.021951
C         1.239589    0.068981   -0.012032
C         2.713555    0.104904    0.013172
N         3.525898   -0.904344   -0.597538
N         3.504917   -0.909352    0.642840
H        -1.425206    2.159610   -0.040957
H         1.014544    2.203217   -0.005557
H         1.114060   -2.082417   -0.008451
H        -1.315620   -2.156676   -0.043820
N        -2.965021   -0.039307   -0.107643
C        -3.644639   -1.305562    0.066177
H        -3.380818   -2.004953   -0.734426
H        -4.720867   -1.141042    0.019991
H        -3.406893   -1.781074    1.028409
C        -3.708916    1.190183    0.066945
H        -3.480684    1.902868   -0.732815
H        -3.496472    1.676227    1.029806
H        -4.775220    0.970501    0.019730
F         3.252260    1.346407    0.027406
