# Supplementary material for: Structure–function relationships in aryl diazirines reveal optimal design features to maximize C–H insertion
Source: Chem Sci. 2021 Aug 10;12(36):12138–48. doi: 10.1039/d1sc03631a (PMC8457397; doi:10.1039/d1sc03631a)
Supplement: SC-012-D1SC03631A-s220 [file SC-012-D1SC03631A-s220.xyz]

E=-503.254352935 Eh
H=-503.071290 Eh
G=-503.119253 Eh
21
0 1
C        -1.245166   -0.973597   -0.000081
C         0.122558   -1.117751   -0.000051
C         0.968462    0.025733    0.000017
C         0.366416    1.308872    0.000057
C        -1.007530    1.427824    0.000021
C        -1.847837    0.301587   -0.000048
C        -3.275383    0.563549   -0.000078
H         0.553151   -2.111064   -0.000070
H        -1.883962   -1.850930   -0.000127
H        -1.476527    2.407683    0.000044
H         0.979781    2.200428    0.000105
N         2.325823   -0.112026    0.000043
C         3.173995    1.064423    0.000176
H         3.001428    1.682843   -0.888392
H         4.217144    0.751814    0.000251
H         3.001279    1.682760    0.888774
C         2.926014   -1.432560    0.000039
H         2.636511   -2.005210   -0.888707
H         2.636534   -2.005213    0.888791
H         4.010202   -1.330155    0.000020
F        -3.893942   -0.627473   -0.000144
