# Supplementary material for: Structure–function relationships in aryl diazirines reveal optimal design features to maximize C–H insertion
Source: Chem Sci. 2021 Aug 10;12(36):12138–48. doi: 10.1039/d1sc03631a (PMC8457397; doi:10.1039/d1sc03631a)
Supplement: SC-012-D1SC03631A-s221 [file SC-012-D1SC03631A-s221.xyz]

E=-622.276846676 Eh
H=-621.985270 Eh
G=-622.043118 Eh
32
0 1
C         0.119233   -1.333690    0.100352
C         1.489584   -1.209946    0.268227
C         2.138639    0.023568    0.058186
C         1.349043    1.103552   -0.382955
C        -0.016882    0.955737   -0.576263
C        -0.669634   -0.252247   -0.310596
C        -2.150195   -0.378932   -0.580871
H         2.056707   -2.082727    0.567397
H        -0.355537   -2.294974    0.267775
H        -0.592245    1.787449   -0.971452
H         1.804520    2.059327   -0.609864
C        -3.324904    0.385918    0.654107
H        -2.261131   -0.257374    0.705377
H        -3.335540    0.171429    1.748562
C        -4.633702   -0.140772    0.096727
H        -4.677257   -1.227842    0.160064
H        -5.461677    0.281183    0.675494
H        -4.724917    0.150381   -0.951162
C        -3.106955    1.875525    0.483369
H        -3.866840    2.416237    1.056345
H        -2.124431    2.179597    0.852158
H        -3.185895    2.140724   -0.572380
F        -2.482958   -1.731168   -0.578182
N         3.503371    0.165792    0.269424
C         4.303830   -1.030119    0.430383
H         4.230853   -1.711225   -0.430818
H         5.348001   -0.743697    0.558480
H         4.001360   -1.580863    1.326420
C         4.158563    1.353167   -0.237571
H         5.222230    1.298895   -0.004314
H         4.044286    1.472378   -1.325596
H         3.760823    2.250502    0.246616
