# Supplementary material for: Structure–function relationships in aryl diazirines reveal optimal design features to maximize C–H insertion
Source: Chem Sci. 2021 Aug 10;12(36):12138–48. doi: 10.1039/d1sc03631a (PMC8457397; doi:10.1039/d1sc03631a)
Supplement: SC-012-D1SC03631A-s222 [file SC-012-D1SC03631A-s222.xyz]

E=-503.223976727 Eh
H=-503.041636 Eh
G=-503.090645 Eh
21
0 3
C         1.233810   -0.964063   -0.023011
C        -0.139072   -1.102913   -0.057597
C        -0.993223    0.021896   -0.080950
C        -0.387705    1.298832   -0.045621
C         0.983714    1.442295   -0.010728
C         1.837850    0.316366   -0.001383
C         3.235588    0.455434    0.035418
H        -0.554290   -2.103169   -0.065269
H         1.865073   -1.845887   -0.006755
H         1.418252    2.436535    0.014990
H        -0.999517    2.192234   -0.044089
N        -2.369281   -0.119626   -0.144777
C        -3.200404    1.042284    0.090601
H        -3.024710    1.496211    1.077115
H        -4.248169    0.748720    0.026273
H        -3.024642    1.807007   -0.672752
C        -2.944660   -1.430220    0.072609
H        -2.680894   -1.851457    1.054004
H        -2.614297   -2.132228   -0.699643
H        -4.030274   -1.357079    0.007632
F         4.080339   -0.559219    0.049544
