# Supplementary material for: Structure–function relationships in aryl diazirines reveal optimal design features to maximize C–H insertion
Source: Chem Sci. 2021 Aug 10;12(36):12138–48. doi: 10.1039/d1sc03631a (PMC8457397; doi:10.1039/d1sc03631a)
Supplement: SC-012-D1SC03631A-s223 [file SC-012-D1SC03631A-s223.xyz]

E=-622.287786521 Eh
H=-622.000617 Eh
G=-622.065232 Eh
32
0 3
C        -0.206184   -0.598915   -0.036715
C         1.110462   -1.009688   -0.069401
C         2.169995   -0.074422   -0.087881
C         1.827205    1.295418   -0.049224
C         0.510237    1.707643   -0.016774
C        -0.551545    0.771610   -0.012432
C        -1.898671    1.182611    0.022215
H         1.320125   -2.072036   -0.079285
H        -0.996983   -1.343992   -0.023461
H         0.277014    2.766425    0.011580
H         2.603353    2.050895   -0.043273
C        -3.992908   -0.495678    0.022984
H        -3.009554    0.306922    0.024718
H        -4.844525    0.190806    0.045903
C        -3.873435   -1.318642    1.287350
H        -3.862217   -0.685699    2.178104
H        -4.714271   -2.017066    1.379629
H        -2.953997   -1.913488    1.283945
C        -3.904770   -1.272019   -1.273062
H        -4.746604   -1.968724   -1.369108
H        -3.917444   -0.606980   -2.140089
H        -2.984451   -1.863991   -1.315065
F        -2.207443    2.481648    0.049233
N         3.492510   -0.485788   -0.150940
C         4.533961    0.488189    0.099901
H         4.445777    0.958688    1.090536
H         5.504291   -0.004445    0.035265
H         4.514946    1.279697   -0.655892
C         3.796041   -1.882385    0.079396
H         4.874728   -2.026826    0.016403
H         3.452883   -2.235328    1.063465
H         3.334011   -2.511515   -0.688024
