# Supplementary material for: Structure–function relationships in aryl diazirines reveal optimal design features to maximize C–H insertion
Source: Chem Sci. 2021 Aug 10;12(36):12138–48. doi: 10.1039/d1sc03631a (PMC8457397; doi:10.1039/d1sc03631a)
Supplement: SC-012-D1SC03631A-s224 [file SC-012-D1SC03631A-s224.xyz]

E=-683.203315711 Eh
H=-683.083730 Eh
G=-683.132728 Eh
17
0 1
C         0.449428   -1.128202   -0.396228
C        -0.926701   -1.185063   -0.272552
C        -1.620929   -0.002769   -0.031718
C        -0.986806    1.223466    0.093577
C         0.397688    1.269334   -0.012226
C         1.121820    0.095143   -0.247533
C         2.567741    0.184458   -0.544895
N         3.611832   -1.083910    0.090005
N         3.115427   -0.835412    1.086555
H        -1.473561   -2.114240   -0.369987
H         1.014692   -2.030937   -0.603812
H         0.921258    2.212894    0.083557
H        -1.576308    2.112709    0.278411
N        -3.085202   -0.056914    0.087599
O        -3.671869    0.991232    0.283273
O        -3.616068   -1.147254   -0.016145
F         3.101063    1.351467   -0.211652
