# Supplementary material for: Structure–function relationships in aryl diazirines reveal optimal design features to maximize C–H insertion
Source: Chem Sci. 2021 Aug 10;12(36):12138–48. doi: 10.1039/d1sc03631a (PMC8457397; doi:10.1039/d1sc03631a)
Supplement: SC-012-D1SC03631A-s225 [file SC-012-D1SC03631A-s225.xyz]

E=-683.266296313 Eh
H=-683.143316 Eh
G=-683.191497 Eh
17
0 1
C        -0.452950   -1.163886    0.000000
C         0.934039   -1.206161    0.000000
C         1.631335   -0.005997    0.000000
C         0.998798    1.229076    0.000000
C        -0.389066    1.261773    0.000000
C        -1.114196    0.068156    0.000000
C        -2.590441    0.110135    0.000000
N        -3.390015   -0.907830    0.618108
N        -3.390014   -0.907830   -0.618109
H         1.478834   -2.141603    0.000000
H        -1.018999   -2.089300    0.000000
H        -0.915201    2.208459    0.000000
H         1.593347    2.133844    0.000000
N         3.103674   -0.046048   -0.000000
O         3.692432    1.018333   -0.000000
O         3.633780   -1.140936   -0.000000
F        -3.124255    1.349201   -0.000001
