# Supplementary material for: Structure–function relationships in aryl diazirines reveal optimal design features to maximize C–H insertion
Source: Chem Sci. 2021 Aug 10;12(36):12138–48. doi: 10.1039/d1sc03631a (PMC8457397; doi:10.1039/d1sc03631a)
Supplement: SC-012-D1SC03631A-s226 [file SC-012-D1SC03631A-s226.xyz]

E=-573.756213293 Eh
H=-573.646278 Eh
G=-573.691087 Eh
15
0 1
C        -0.893134    1.428704    0.000051
C         0.491260    1.302120   -0.000036
C         1.018636    0.019067   -0.000040
C         0.241151   -1.135907    0.000024
C        -1.136665   -0.990818    0.000077
C        -1.708851    0.291893    0.000094
C        -3.169019    0.562750    0.000191
H         1.156589    2.155903   -0.000091
H        -1.368410    2.404404    0.000087
H        -1.783573   -1.861080    0.000112
H         0.725936   -2.103972    0.000027
N         2.490806   -0.131397   -0.000112
O         2.935400   -1.262689    0.000074
O         3.155492    0.886074   -0.000353
F        -3.772621   -0.614380    0.000080
