# Supplementary material for: Structure–function relationships in aryl diazirines reveal optimal design features to maximize C–H insertion
Source: Chem Sci. 2021 Aug 10;12(36):12138–48. doi: 10.1039/d1sc03631a (PMC8457397; doi:10.1039/d1sc03631a)
Supplement: SC-012-D1SC03631A-s227 [file SC-012-D1SC03631A-s227.xyz]

E=-692.794517862 Eh
H=-692.575412 Eh
G=-692.630073 Eh
26
0 1
C         0.281069   -1.397659    0.018491
C         1.654666   -1.248920    0.143023
C         2.207365    0.014515   -0.016880
C         1.431965    1.127134   -0.326045
C         0.065076    0.963400   -0.472151
C        -0.535577   -0.292600   -0.272377
C        -2.005008   -0.471298   -0.532002
H         2.301528   -2.087390    0.370037
H        -0.173868   -2.372721    0.139571
H        -0.544716    1.804326   -0.781186
H         1.912310    2.086564   -0.471641
C        -3.232811    0.483794    0.608082
H        -2.145441   -0.091205    0.714311
H        -3.212378    0.442030    1.718093
C        -4.503766   -0.206727    0.152844
H        -4.500126   -1.263399    0.417411
H        -5.352298    0.276201    0.646907
H        -4.606798   -0.115626   -0.929568
C        -3.106429    1.931621    0.180807
H        -3.963236    2.484220    0.578141
H        -2.200994    2.396213    0.575796
H        -3.106285    2.001308   -0.908241
F        -2.331359   -1.792343   -0.307539
N         3.656498    0.179239    0.125561
O         4.113377    1.300744   -0.011268
O         4.316592   -0.813702    0.375836
