# Supplementary material for: Structure–function relationships in aryl diazirines reveal optimal design features to maximize C–H insertion
Source: Chem Sci. 2021 Aug 10;12(36):12138–48. doi: 10.1039/d1sc03631a (PMC8457397; doi:10.1039/d1sc03631a)
Supplement: SC-012-D1SC03631A-s228 [file SC-012-D1SC03631A-s228.xyz]

E=-573.740438450 Eh
H=-573.630665 Eh
G=-573.676023 Eh
15
0 3
C         0.861905    1.448460    0.000001
C        -0.508732    1.300688   -0.000014
C        -1.048728    0.013959   -0.000011
C        -0.251761   -1.130518    0.000007
C         1.120401   -0.990694    0.000021
C         1.701535    0.305847    0.000018
C         3.095009    0.452206    0.000033
H        -1.174899    2.154099   -0.000028
H         1.308396    2.436539   -0.000002
H         1.764248   -1.862373    0.000035
H        -0.725275   -2.104432    0.000008
N        -2.501701   -0.139940   -0.000026
O        -2.949353   -1.273952   -0.000022
O        -3.176860    0.875223   -0.000043
F         3.947929   -0.539346    0.000040
