# Supplementary material for: Structure–function relationships in aryl diazirines reveal optimal design features to maximize C–H insertion
Source: Chem Sci. 2021 Aug 10;12(36):12138–48. doi: 10.1039/d1sc03631a (PMC8457397; doi:10.1039/d1sc03631a)
Supplement: SC-012-D1SC03631A-s229 [file SC-012-D1SC03631A-s229.xyz]

E=-692.806374221 Eh
H=-692.591507 Eh
G=-692.653587 Eh
26
0 3
C         0.131861   -0.817237   -0.333990
C         1.479351   -1.102432   -0.290925
C         2.378415   -0.067837   -0.024675
C         1.959881    1.244492    0.198314
C         0.612192    1.533832    0.156026
C        -0.330618    0.505399   -0.110835
C        -1.708312    0.777494   -0.153121
H         1.859014   -2.102503   -0.457717
H        -0.587734   -1.602723   -0.542489
H         0.258802    2.544044    0.325798
H         2.701412    2.007544    0.399814
C        -3.814844   -0.866722   -0.334860
H        -2.766698   -0.178644   -0.332797
H        -3.745290   -1.435056   -1.267089
C        -4.934687    0.151500   -0.341529
H        -4.898508    0.784863   -1.231177
H        -5.910801   -0.347019   -0.321026
H        -4.873741    0.797678    0.539801
C        -3.736559   -1.735103    0.902217
H        -4.635604   -2.355547    0.995438
H        -2.871744   -2.403387    0.878343
H        -3.666109   -1.118117    1.803413
F        -2.162256    2.006600    0.048019
N         3.805101   -0.370012    0.021373
O         4.571824    0.549643    0.254578
O         4.145866   -1.524740   -0.176055
