# Supplementary material for: Structure–function relationships in aryl diazirines reveal optimal design features to maximize C–H insertion
Source: Chem Sci. 2021 Aug 10;12(36):12138–48. doi: 10.1039/d1sc03631a (PMC8457397; doi:10.1039/d1sc03631a)
Supplement: SC-012-D1SC03631A-s230 [file SC-012-D1SC03631A-s230.xyz]

E=-553.976400728 Eh
H=-553.856785 Eh
G=-553.901887 Eh
16
0 1
C         0.266847   -1.216351   -0.094275
C         1.643115   -1.177366   -0.245969
C         2.327364    0.026501   -0.064282
C         1.628462    1.184760    0.288367
C         0.255137    1.132515    0.466154
C        -0.443534   -0.061216    0.257434
C        -1.883500   -0.114918    0.560105
N        -2.510819    0.700256   -1.135015
N        -2.946723    1.063242   -0.138397
H         2.210300   -2.062351   -0.511273
H        -0.270593   -2.146646   -0.239940
H        -0.289221    2.023830    0.763542
H         2.164827    2.117906    0.439294
O         3.672215    0.009311   -0.235413
H         4.031104    0.890108   -0.079048
F        -2.420521   -1.320597    0.379935
