# Supplementary material for: Structure–function relationships in aryl diazirines reveal optimal design features to maximize C–H insertion
Source: Chem Sci. 2021 Aug 10;12(36):12138–48. doi: 10.1039/d1sc03631a (PMC8457397; doi:10.1039/d1sc03631a)
Supplement: SC-012-D1SC03631A-s231 [file SC-012-D1SC03631A-s231.xyz]

E=-554.040107218 Eh
H=-553.917102 Eh
G=-553.961226 Eh
16
0 1
C        -0.210763   -1.176723    0.000000
C        -1.594598   -1.239330    0.000000
C        -2.342593   -0.059793    0.000000
C        -1.695838    1.176227   -0.000000
C        -0.307782    1.233177   -0.000000
C         0.443353    0.059562    0.000000
C         1.918348    0.121365    0.000000
N         2.737156   -0.876895   -0.619840
N         2.737156   -0.876895    0.619839
H        -2.117962   -2.188475    0.000000
H         0.365586   -2.096740    0.000000
H         0.197325    2.192007   -0.000000
H        -2.277860    2.094095   -0.000000
O        -3.693845   -0.181634   -0.000000
H        -4.098255    0.693232   -0.000000
F         2.433442    1.372064    0.000000
