# Supplementary material for: Structure–function relationships in aryl diazirines reveal optimal design features to maximize C–H insertion
Source: Chem Sci. 2021 Aug 10;12(36):12138–48. doi: 10.1039/d1sc03631a (PMC8457397; doi:10.1039/d1sc03631a)
Supplement: SC-012-D1SC03631A-s232 [file SC-012-D1SC03631A-s232.xyz]

E=-444.536531816 Eh
H=-444.426383 Eh
G=-444.466631 Eh
14
0 1
C         0.141644    1.394999    0.000006
C        -1.228683    1.213524   -0.000018
C        -1.738789   -0.089637   -0.000029
C        -0.880219   -1.201214   -0.000014
C         0.486113   -1.004132    0.000009
C         1.020059    0.298176    0.000018
C         2.445121    0.621741    0.000044
H        -1.924916    2.044037   -0.000026
H         0.574021    2.391088    0.000018
H         1.165417   -1.850027    0.000019
H        -1.299803   -2.204243   -0.000020
O        -3.080446   -0.223446   -0.000055
H        -3.319365   -1.157928   -0.000059
F         3.108526   -0.537344    0.000045
