# Supplementary material for: Structure–function relationships in aryl diazirines reveal optimal design features to maximize C–H insertion
Source: Chem Sci. 2021 Aug 10;12(36):12138–48. doi: 10.1039/d1sc03631a (PMC8457397; doi:10.1039/d1sc03631a)
Supplement: SC-012-D1SC03631A-s233 [file SC-012-D1SC03631A-s233.xyz]

E=-563.563030946 Eh
H=-563.344126 Eh
G=-563.394676 Eh
25
0 1
C         0.946207   -1.271369    0.206358
C         2.312712   -1.084953    0.375964
C         2.888900    0.151986    0.087406
C         2.094333    1.190376   -0.400744
C         0.737074    0.984477   -0.597511
C         0.132018   -0.237580   -0.270812
C        -1.340086   -0.438585   -0.550794
H         2.934698   -1.900987    0.737127
H         0.498306   -2.233598    0.428911
H         0.131289    1.770096   -1.037495
H         2.566545    2.134219   -0.649866
C        -2.565319    0.394327    0.598637
H        -1.478478   -0.196472    0.717124
H        -2.583189    0.276227    1.706813
C        -3.841438   -0.235061    0.072874
H        -3.845030   -1.312283    0.237296
H        -4.694783    0.205806    0.597963
H        -3.925441   -0.045887   -0.998626
C        -2.406317    1.870375    0.296341
H        -3.208595    2.423374    0.794698
H        -1.452529    2.254660    0.665293
H        -2.463357    2.034967   -0.781046
F        -1.625598   -1.794056   -0.425202
O         4.218405    0.398967    0.242822
H         4.655201   -0.399320    0.559749
