# Supplementary material for: Structure–function relationships in aryl diazirines reveal optimal design features to maximize C–H insertion
Source: Chem Sci. 2021 Aug 10;12(36):12138–48. doi: 10.1039/d1sc03631a (PMC8457397; doi:10.1039/d1sc03631a)
Supplement: SC-012-D1SC03631A-s234 [file SC-012-D1SC03631A-s234.xyz]

E=-444.509349078 Eh
H=-444.399730 Eh
G=-444.441283 Eh
14
0 3
C         0.109984    1.405916    0.000010
C        -1.253965    1.201199    0.000057
C        -1.770370   -0.100752    0.000030
C        -0.900866   -1.194395   -0.000067
C         0.469795   -0.999369   -0.000165
C         1.005956    0.309794   -0.000136
C         2.399181    0.512542   -0.000372
H        -1.948737    2.033632    0.000152
H         0.508458    2.415101    0.000070
H         1.143226   -1.849042   -0.000276
H        -1.303005   -2.204794   -0.000096
O        -3.123219   -0.234712    0.000097
H        -3.353394   -1.170507    0.000105
F         3.286769   -0.461813    0.000347
