# Supplementary material for: Structure–function relationships in aryl diazirines reveal optimal design features to maximize C–H insertion
Source: Chem Sci. 2021 Aug 10;12(36):12138–48. doi: 10.1039/d1sc03631a (PMC8457397; doi:10.1039/d1sc03631a)
Supplement: SC-012-D1SC03631A-s235 [file SC-012-D1SC03631A-s235.xyz]

E=-563.573540005 Eh
H=-563.359016 Eh
G=-563.415954 Eh
25
0 3
C         0.471378   -0.805569    0.000321
C         1.730003   -1.370425    0.000044
C         2.865993   -0.551559   -0.000149
C         2.721469    0.838214   -0.000084
C         1.461117    1.411345    0.000198
C         0.302518    0.600311    0.000422
C        -0.989662    1.169670    0.000704
H         1.866610   -2.446148   -0.000039
H        -0.407779   -1.443503    0.000461
H         1.350897    2.489828    0.000251
H         3.605136    1.472436   -0.000260
C        -3.278655   -0.234431    0.000223
H        -2.202115    0.433508    0.000949
H        -4.033327    0.557728    0.000880
C        -3.280192   -1.042162    1.280012
H        -3.195445   -0.400168    2.160189
H        -4.206712   -1.621789    1.372847
H        -2.447766   -1.753375    1.298072
C        -3.279525   -1.039315   -1.281358
H        -4.206024   -1.618662   -1.376077
H        -3.194150   -0.395338   -2.160029
H        -2.447099   -1.750510   -1.300469
F        -1.137793    2.495133    0.000538
O         4.079465   -1.167008   -0.000395
H         4.775519   -0.500613   -0.000455
