# Supplementary material for: Structure–function relationships in aryl diazirines reveal optimal design features to maximize C–H insertion
Source: Chem Sci. 2021 Aug 10;12(36):12138–48. doi: 10.1039/d1sc03631a (PMC8457397; doi:10.1039/d1sc03631a)
Supplement: SC-012-D1SC03631A-s236 [file SC-012-D1SC03631A-s236.xyz]

E=-593.259522759 Eh
H=-593.109706 Eh
G=-593.157997 Eh
19
0 1
C        -0.295437   -1.237952   -0.439479
C         1.067777   -1.402252   -0.313169
C         1.888802   -0.294214   -0.051848
C         1.323632    0.974089    0.088303
C        -0.057182    1.125145   -0.012694
C        -0.879202    0.028741   -0.270380
C        -2.316450    0.206186   -0.531118
N        -2.961006   -0.557185    1.186228
N        -3.455169   -0.877895    0.202661
H         1.537134   -2.372821   -0.427265
H        -0.928854   -2.091097   -0.663643
H        -0.501003    2.107759    0.101250
H         1.940527    1.843154    0.280441
O         3.214331   -0.557248    0.036493
C         4.080751    0.525528    0.302673
H         5.085754    0.107521    0.339835
H         3.845734    0.995865    1.264509
H         4.029403    1.280447   -0.490544
F        -2.742919    1.453455   -0.339164
