# Supplementary material for: Structure–function relationships in aryl diazirines reveal optimal design features to maximize C–H insertion
Source: Chem Sci. 2021 Aug 10;12(36):12138–48. doi: 10.1039/d1sc03631a (PMC8457397; doi:10.1039/d1sc03631a)
Supplement: SC-012-D1SC03631A-s237 [file SC-012-D1SC03631A-s237.xyz]

E=-593.323075136 Eh
H=-593.169835 Eh
G=-593.217113 Eh
19
0 1
C        -0.316620   -1.255492   -0.000156
C         1.055898   -1.419597   -0.000160
C         1.898773   -0.300981   -0.000015
C         1.349639    0.982389    0.000132
C        -0.034333    1.138035    0.000134
C        -0.874148    0.029338   -0.000009
C        -2.339901    0.203908   -0.000005
N        -3.233028   -0.728940    0.619700
N        -3.233016   -0.728816   -0.619914
H         1.508434   -2.404689   -0.000273
H        -0.960718   -2.129440   -0.000269
H        -0.464396    2.132961    0.000247
H         1.981666    1.861608    0.000246
O         3.227619   -0.566884   -0.000032
C         4.114711    0.531517    0.000121
H         5.118992    0.110058    0.000085
H         3.980326    1.151899    0.893919
H         3.980356    1.152124   -0.893525
F        -2.758603    1.490016    0.000120
