# Supplementary material for: Structure–function relationships in aryl diazirines reveal optimal design features to maximize C–H insertion
Source: Chem Sci. 2021 Aug 10;12(36):12138–48. doi: 10.1039/d1sc03631a (PMC8457397; doi:10.1039/d1sc03631a)
Supplement: SC-012-D1SC03631A-s238 [file SC-012-D1SC03631A-s238.xyz]

E=-483.819192879 Eh
H=-483.678956 Eh
G=-483.722571 Eh
17
0 1
C        -0.786712    1.475701   -0.000021
C         0.592495    1.491524   -0.000073
C         1.295475    0.276455    0.000024
C         0.608418   -0.949616    0.000156
C        -0.775574   -0.945318    0.000014
C        -1.496007    0.260708   -0.000095
C        -2.953315    0.369487    0.000282
H         1.163064    2.413102   -0.000094
H        -1.358406    2.398856    0.000054
H        -1.323724   -1.881720    0.000070
H         1.148141   -1.888443    0.000394
O         2.637596    0.384333    0.000048
C         3.407181   -0.803474   -0.000089
H         4.448524   -0.485713   -0.000383
H         3.207916   -1.403764   -0.894355
H         3.208396   -1.403664    0.894353
F        -3.438495   -0.875125   -0.000178
