# Supplementary material for: Structure–function relationships in aryl diazirines reveal optimal design features to maximize C–H insertion
Source: Chem Sci. 2021 Aug 10;12(36):12138–48. doi: 10.1039/d1sc03631a (PMC8457397; doi:10.1039/d1sc03631a)
Supplement: SC-012-D1SC03631A-s239 [file SC-012-D1SC03631A-s239.xyz]

E=-602.845823108 Eh
H=-602.596724 Eh
G=-602.650513 Eh
28
0 1
C         0.577385   -1.195713    0.087005
C         1.945749   -0.965660    0.212422
C         2.458605    0.303973   -0.056586
C         1.597749    1.322564   -0.480946
C         0.245543    1.071815   -0.632435
C        -0.296682   -0.185994   -0.322555
C        -1.768514   -0.440938   -0.555594
H         2.594621   -1.776648    0.520932
H         0.178066   -2.182537    0.294314
H        -0.406540    1.846020   -1.023734
H         2.025009    2.291270   -0.716231
C        -2.983203    0.317201    0.656491
H        -1.869032   -0.229074    0.721598
H        -2.954575    0.175505    1.761639
C        -4.251290   -0.354100    0.164025
H        -4.204409   -1.433749    0.303907
H        -5.101563    0.039442    0.730129
H        -4.383580   -0.145939   -0.899064
C        -2.897845    1.804735    0.381619
H        -3.706438    2.311610    0.917435
H        -1.950016    2.223029    0.728127
H        -2.997709    1.988702   -0.689502
F        -1.995758   -1.808676   -0.449190
O         3.772067    0.642502    0.042963
C         4.671995   -0.364760    0.446227
H         4.429892   -0.740789    1.447682
H         4.675769   -1.204200   -0.259530
H         5.658851    0.096694    0.463263
