# Supplementary material for: Structure–function relationships in aryl diazirines reveal optimal design features to maximize C–H insertion
Source: Chem Sci. 2021 Aug 10;12(36):12138–48. doi: 10.1039/d1sc03631a (PMC8457397; doi:10.1039/d1sc03631a)
Supplement: SC-012-D1SC03631A-s240 [file SC-012-D1SC03631A-s240.xyz]

E=-483.792318741 Eh
H=-483.652538 Eh
G=-483.697340 Eh
17
0 3
C        -0.753013    1.494771    0.000001
C         0.623041    1.482247    0.000001
C         1.326265    0.266121    0.000000
C         0.622395   -0.941394   -0.000000
C        -0.765679   -0.935265   -0.000001
C        -1.484075    0.280520   -0.000000
C        -2.891752    0.283458   -0.000000
H         1.195536    2.403243    0.000002
H        -1.290038    2.437566    0.000001
H        -1.311396   -1.872210   -0.000001
H         1.144337   -1.890756   -0.000001
O         2.680248    0.369931    0.000001
C         3.424524   -0.828116    0.000000
H         4.473685   -0.535024    0.000001
H         3.214850   -1.428463   -0.893372
H         3.214849   -1.428464    0.893372
F        -3.632672   -0.806600   -0.000001
