# Supplementary material for: Structure–function relationships in aryl diazirines reveal optimal design features to maximize C–H insertion
Source: Chem Sci. 2021 Aug 10;12(36):12138–48. doi: 10.1039/d1sc03631a (PMC8457397; doi:10.1039/d1sc03631a)
Supplement: SC-012-D1SC03631A-s241 [file SC-012-D1SC03631A-s241.xyz]

E=-602.856668595 Eh
H=-602.611883 Eh
G=-602.673023 Eh
28
0 3
C         0.311590   -0.958594   -0.367315
C         1.636786   -1.328994   -0.344356
C         2.636276   -0.380274   -0.071635
C         2.281075    0.948536    0.177070
C         0.945007    1.325141    0.154793
C        -0.070812    0.383355   -0.116487
C        -1.433036    0.751333   -0.137644
H         1.941838   -2.352116   -0.535026
H        -0.455837   -1.696655   -0.582771
H         0.669506    2.355834    0.348241
H         3.036252    1.696103    0.388837
C        -3.643201   -0.729202   -0.345369
H        -2.543192   -0.111028   -0.337619
H        -3.633237   -1.272455   -1.294775
C        -4.687171    0.365596   -0.297315
H        -4.624549    1.019128   -1.170922
H        -5.698136   -0.057845   -0.262408
H        -4.554188    0.982942    0.596874
C        -3.605974   -1.637756    0.864250
H        -4.545827   -2.193889    0.965123
H        -2.792111   -2.365166    0.801909
H        -3.467490   -1.052536    1.778915
F        -1.799033    2.013832    0.093327
O         3.911074   -0.851870   -0.073397
C         4.944345    0.069138    0.194514
H         4.837269    0.510962    1.192538
H         5.875390   -0.494645    0.147334
H         4.967711    0.872152   -0.552038
