# Supplementary material for: Structure–function relationships in aryl diazirines reveal optimal design features to maximize C–H insertion
Source: Chem Sci. 2021 Aug 10;12(36):12138–48. doi: 10.1039/d1sc03631a (PMC8457397; doi:10.1039/d1sc03631a)
Supplement: SC-012-D1SC03631A-s242 [file SC-012-D1SC03631A-s242.xyz]

E=-635.965523375 Eh
H=-635.732488 Eh
G=-635.786935 Eh
27
0 1
C         0.825718    1.263267   -0.044004
C        -0.563457    1.228376   -0.144249
C        -1.278010    0.044539    0.043532
C        -0.544942   -1.113166    0.356644
C         0.831679   -1.087989    0.483201
C         1.536368    0.103846    0.263567
C         2.985000    0.162826    0.535950
N         3.536887   -0.833119   -1.099590
N         4.009076   -1.102470   -0.092340
H        -1.085003    2.148609   -0.381061
H         1.360603    2.193798   -0.197461
H         1.375253   -1.990811    0.746064
H        -1.066291   -2.052169    0.518338
C        -2.801768   -0.035408   -0.068365
C        -3.386308   -0.504443    1.275124
H        -3.128464    0.195472    2.075426
H        -3.010822   -1.492238    1.556160
H        -4.477491   -0.566190    1.209089
C        -3.425917    1.318649   -0.420208
H        -3.061759    1.691968   -1.382417
H        -3.215332    2.070824    0.346378
H        -4.512067    1.211517   -0.492919
C        -3.177159   -1.042511   -1.169065
H        -4.266110   -1.110131   -1.260877
H        -2.796504   -2.043433   -0.947836
H        -2.768461   -0.731355   -2.134983
F         3.535944    1.332815    0.224094
