# Supplementary material for: Structure–function relationships in aryl diazirines reveal optimal design features to maximize C–H insertion
Source: Chem Sci. 2021 Aug 10;12(36):12138–48. doi: 10.1039/d1sc03631a (PMC8457397; doi:10.1039/d1sc03631a)
Supplement: SC-012-D1SC03631A-s243 [file SC-012-D1SC03631A-s243.xyz]

E=-636.029389933 Eh
H=-635.792934 Eh
G=-635.846499 Eh
27
0 1
C        -0.866269    1.162828   -0.000118
C         0.525100    1.202016   -0.000140
C         1.286185    0.030554   -0.000021
C         0.595403   -1.189265    0.000123
C        -0.790465   -1.243310    0.000148
C        -1.531752   -0.060819    0.000028
C        -3.007578   -0.106878    0.000054
N        -3.813211    0.903509   -0.619381
N        -3.813193    0.903657    0.619270
H         1.012074    2.170110   -0.000253
H        -1.429797    2.090900   -0.000213
H        -1.304407   -2.197630    0.000262
H         1.151321   -2.122363    0.000219
C         2.816814    0.034112   -0.000042
C         3.325813   -0.694227   -1.255705
H         2.972568   -0.195669   -2.163200
H         2.984833   -1.732724   -1.286193
H         4.420603   -0.699535   -1.269069
C         3.390221    1.454721   -0.000191
H         3.080916    2.014344    0.888070
H         3.080900    2.014166   -0.888558
H         4.482978    1.406681   -0.000196
C         3.325850   -0.693978    1.255749
H         4.420641   -0.699284    1.269081
H         2.984872   -1.732470    1.286454
H         2.972632   -0.195240    2.163157
F        -3.540137   -1.349551    0.000212
