# Supplementary material for: Structure–function relationships in aryl diazirines reveal optimal design features to maximize C–H insertion
Source: Chem Sci. 2021 Aug 10;12(36):12138–48. doi: 10.1039/d1sc03631a (PMC8457397; doi:10.1039/d1sc03631a)
Supplement: SC-012-D1SC03631A-s244 [file SC-012-D1SC03631A-s244.xyz]

E=-526.522649867 Eh
H=-526.299150 Eh
G=-526.349053 Eh
25
0 1
C        -1.325341    1.442763   -0.000050
C         0.061777    1.338098    0.000024
C         0.681060    0.084555    0.000039
C        -0.135308   -1.064285   -0.000023
C        -1.512698   -0.965932   -0.000096
C        -2.128637    0.299158   -0.000111
C        -3.578409    0.537407   -0.000188
H         0.658770    2.242098    0.000070
H        -1.815332    2.412078   -0.000063
H        -2.133794   -1.855602   -0.000143
H         0.326731   -2.047185   -0.000013
C         2.201461   -0.082668    0.000118
C         2.622217   -0.864969   -1.256569
H         2.326383   -0.330458   -2.164074
H         2.169084   -1.859449   -1.286037
H         3.709613   -0.990470   -1.269914
C         2.934218    1.262664    0.000178
H         2.691939    1.854048    0.888485
H         2.692035    1.854076   -0.888137
H         4.013844    1.087927    0.000233
C         2.622083   -0.865007    1.256826
H         3.709477   -0.990512    1.270282
H         2.168944   -1.859487    1.286217
H         2.326155   -0.330522    2.164316
F        -4.166488   -0.657472   -0.000234
