# Supplementary material for: Structure–function relationships in aryl diazirines reveal optimal design features to maximize C–H insertion
Source: Chem Sci. 2021 Aug 10;12(36):12138–48. doi: 10.1039/d1sc03631a (PMC8457397; doi:10.1039/d1sc03631a)
Supplement: SC-012-D1SC03631A-s245 [file SC-012-D1SC03631A-s245.xyz]

E=-645.552554593 Eh
H=-645.220104 Eh
G=-645.279965 Eh
36
0 1
C        -0.172799   -1.358536    0.121281
C         1.200619   -1.208013    0.240876
C         1.840550    0.003337   -0.056916
C         1.038861    1.054022   -0.510171
C        -0.337098    0.904356   -0.660784
C        -0.971039   -0.293983   -0.321097
C        -2.457261   -0.449144   -0.550203
H         1.789010   -2.056403    0.580931
H        -0.642741   -2.306965    0.356631
H        -0.925651    1.715450   -1.077543
H         1.486092    2.004104   -0.780653
C        -3.611145    0.477368    0.621431
H        -2.539137   -0.139499    0.711789
H        -3.582769    0.402624    1.732377
C        -4.924442   -0.135775    0.174152
H        -4.953273   -1.203991    0.387082
H        -5.742166    0.354121    0.712246
H        -5.047298    0.009184   -0.900468
C        -3.425649    1.934438    0.250433
H        -4.203547    2.526120    0.743064
H        -2.455371    2.312408    0.580035
H        -3.506261    2.054051   -0.831351
F        -2.789789   -1.783021   -0.355335
C         3.358334    0.119934    0.102218
C         3.871292    1.515456   -0.267093
H         3.424897    2.288331    0.366507
H         4.955992    1.555041   -0.129812
H         3.657657    1.758925   -1.312498
C         4.048698   -0.906549   -0.811913
H         5.136620   -0.833658   -0.708605
H         3.754794   -1.929641   -0.561653
H         3.788556   -0.727819   -1.859421
C         3.739835   -0.163214    1.565224
H         4.824633   -0.086790    1.694900
H         3.261040    0.556361    2.236196
H         3.434492   -1.166938    1.873627
