# Supplementary material for: Structure–function relationships in aryl diazirines reveal optimal design features to maximize C–H insertion
Source: Chem Sci. 2021 Aug 10;12(36):12138–48. doi: 10.1039/d1sc03631a (PMC8457397; doi:10.1039/d1sc03631a)
Supplement: SC-012-D1SC03631A-s246 [file SC-012-D1SC03631A-s246.xyz]

E=-526.499225068 Eh
H=-526.276130 Eh
G=-526.327022 Eh
25
0 3
C         1.301774    1.463413   -0.000041
C        -0.078164    1.336195    0.000030
C        -0.703996    0.082761    0.000036
C         0.126561   -1.051838   -0.000037
C         1.503920   -0.955333   -0.000108
C         2.124529    0.318308   -0.000111
C         3.528075    0.429743   -0.000184
H        -0.675146    2.241076    0.000085
H         1.760072    2.447096   -0.000041
H         2.121451   -1.846845   -0.000163
H        -0.320791   -2.042250   -0.000037
C        -2.223370   -0.091519    0.000114
C        -2.647239   -0.873988    1.255214
H        -2.355800   -0.337018    2.162777
H        -2.186366   -1.865195    1.286883
H        -3.734050   -1.008210    1.267284
C        -2.957675    1.253068    0.000212
H        -2.714133    1.844579   -0.887876
H        -2.714024    1.844507    0.888319
H        -4.037791    1.079727    0.000272
C        -2.647377   -0.873882   -1.255006
H        -3.734188   -1.008104   -1.266969
H        -2.186503   -1.865084   -1.286810
H        -2.356037   -0.336834   -2.162555
F         4.352342   -0.596556   -0.000209
