# Supplementary material for: Structure–function relationships in aryl diazirines reveal optimal design features to maximize C–H insertion
Source: Chem Sci. 2021 Aug 10;12(36):12138–48. doi: 10.1039/d1sc03631a (PMC8457397; doi:10.1039/d1sc03631a)
Supplement: SC-012-D1SC03631A-s247 [file SC-012-D1SC03631A-s247.xyz]

E=-645.563632880 Eh
H=-645.235525 Eh
G=-645.302716 Eh
36
0 3
C        -0.267582   -0.733753   -0.363230
C         1.091748   -0.966739   -0.319703
C         2.013325    0.053944   -0.020614
C         1.496438    1.330283    0.233549
C         0.134667    1.589981    0.196198
C        -0.781527    0.558301   -0.103537
C        -2.172956    0.792723   -0.142431
H         1.453236   -1.970889   -0.524136
H        -0.955317   -1.540659   -0.601016
H        -0.240409    2.587405    0.397530
H         2.166835    2.149900    0.467780
C        -4.223142   -0.900071   -0.374480
H        -3.190306   -0.173471   -0.358255
H        -4.168490   -1.412149   -1.339511
C        -5.371424    0.081712   -0.285164
H        -5.384089    0.764272   -1.138492
H        -6.333996   -0.442808   -0.256296
H        -5.292593    0.681969    0.626897
C        -4.079213   -1.833504    0.807912
H        -4.958093   -2.482586    0.902760
H        -3.198396   -2.474514    0.715560
H        -3.986891   -1.263074    1.737642
F        -2.664480    2.008215    0.096990
C         3.508744   -0.264374    0.013829
C         4.352904    0.968017    0.353838
H         4.098939    1.369855    1.339674
H         5.411940    0.693805    0.367254
H         4.222166    1.761987   -0.388026
C         3.777026   -1.342397    1.078305
H         3.231167   -2.265251    0.863046
H         4.844861   -1.583427    1.112070
H         3.470684   -0.992458    2.068586
C         3.951813   -0.788105   -1.363356
H         3.770237   -0.038047   -2.138846
H         5.021709   -1.022059   -1.352656
H         3.412197   -1.697840   -1.641185
