# Supplementary material for: Structure–function relationships in aryl diazirines reveal optimal design features to maximize C–H insertion
Source: Chem Sci. 2021 Aug 10;12(36):12138–48. doi: 10.1039/d1sc03631a (PMC8457397; doi:10.1039/d1sc03631a)
Supplement: SC-012-D1SC03631A-s248 [file SC-012-D1SC03631A-s248.xyz]

E=-2950.75142455 Eh
H=-2950.639444 Eh
G=-2950.685343 Eh
15
0 1
C        -1.173223   -0.990314   -0.497765
C         0.193453   -1.109031   -0.306085
C         0.945286    0.043462   -0.079901
C         0.351497    1.299726   -0.019340
C        -1.027013    1.396938   -0.161304
C        -1.811934    0.260536   -0.418162
C        -3.222617    0.376884   -0.768204
N        -4.110859   -0.055293    1.125661
N        -4.280064   -0.786279    0.284690
H         0.685130   -2.073665   -0.352406
H        -1.772698   -1.869247   -0.714960
H        -1.506487    2.368200   -0.080730
H         0.959667    2.178256    0.161820
Br        2.814001   -0.106960    0.147746
H        -3.651855    1.361839   -0.552736
