# Supplementary material for: Structure–function relationships in aryl diazirines reveal optimal design features to maximize C–H insertion
Source: Chem Sci. 2021 Aug 10;12(36):12138–48. doi: 10.1039/d1sc03631a (PMC8457397; doi:10.1039/d1sc03631a)
Supplement: SC-012-D1SC03631A-s249 [file SC-012-D1SC03631A-s249.xyz]

E=-2950.81447610 Eh
H=-2950.698477 Eh
G=-2950.742786 Eh
15
0 1
C        -1.244568   -0.938119   -0.000067
C         0.138032   -1.080987   -0.000090
C         0.939359    0.054824   -0.000004
C         0.381294    1.328568    0.000103
C        -1.001665    1.459591    0.000125
C        -1.826948    0.332526    0.000040
C        -3.293240    0.504542    0.000069
N        -4.135638   -0.535534    0.609420
N        -4.135647   -0.535420   -0.609463
H         0.593417   -2.064434   -0.000174
H        -1.870953   -1.824469   -0.000133
H        -1.445056    2.451323    0.000209
H         1.023134    2.201834    0.000169
Br        2.821116   -0.135586   -0.000028
H        -3.694192    1.512284    0.000165
