# Supplementary material for: Structure–function relationships in aryl diazirines reveal optimal design features to maximize C–H insertion
Source: Chem Sci. 2021 Aug 10;12(36):12138–48. doi: 10.1039/d1sc03631a (PMC8457397; doi:10.1039/d1sc03631a)
Supplement: SC-012-D1SC03631A-s250 [file SC-012-D1SC03631A-s250.xyz]

E=-3065.24707495 Eh
H=-3065.098536 Eh
G=-3065.149549 Eh
19
0 1
C         0.430229    1.207584   -0.415706
C        -0.952981    1.169118   -0.363963
C        -1.592210   -0.025224   -0.036132
C        -0.863339   -1.172828    0.241245
C         0.526592   -1.124504    0.203412
C         1.189746    0.064979   -0.118656
C         2.648367    0.047433   -0.305203
N         3.063886    1.465447    1.019149
N         3.499568    1.533577   -0.042652
H        -1.539461    2.053651   -0.583564
H         0.930030    2.133626   -0.680673
H         1.106493   -2.013942    0.420735
H        -1.377059   -2.094043    0.491048
Br       -3.482228   -0.080890    0.022075
O         3.290358   -1.000991    0.183323
C         4.579395   -1.227331   -0.394889
H         5.271611   -0.444883   -0.071237
H         4.915855   -2.195511   -0.027445
H         4.508665   -1.228338   -1.484196
