# Supplementary material for: Structure–function relationships in aryl diazirines reveal optimal design features to maximize C–H insertion
Source: Chem Sci. 2021 Aug 10;12(36):12138–48. doi: 10.1039/d1sc03631a (PMC8457397; doi:10.1039/d1sc03631a)
Supplement: SC-012-D1SC03631A-s251 [file SC-012-D1SC03631A-s251.xyz]

E=-3065.29474042 Eh
H=-3065.143163 Eh
G=-3065.194007 Eh
19
0 1
C        -0.412094    1.284718   -0.000025
C         0.976440    1.229060   -0.000021
C         1.604745   -0.010686   -0.000003
C         0.869232   -1.190310    0.000009
C        -0.519015   -1.126629    0.000003
C        -1.167538    0.109673   -0.000013
C        -2.649678    0.181067   -0.000016
N        -3.308202    1.312887   -0.619494
N        -3.308215    1.312818    0.619570
H         1.567654    2.137185   -0.000031
H        -0.903825    2.251976   -0.000038
H        -1.107617   -2.035884    0.000010
H         1.379445   -2.146502    0.000023
Br        3.494433   -0.093308    0.000005
O        -3.251739   -1.053534   -0.000034
C        -4.669968   -1.074745   -0.000007
H        -4.949899   -2.127035    0.000569
H        -5.077414   -0.588760    0.892558
H        -5.077437   -0.589730   -0.893085
