# Supplementary material for: Structure–function relationships in aryl diazirines reveal optimal design features to maximize C–H insertion
Source: Chem Sci. 2021 Aug 10;12(36):12138–48. doi: 10.1039/d1sc03631a (PMC8457397; doi:10.1039/d1sc03631a)
Supplement: SC-012-D1SC03631A-s252 [file SC-012-D1SC03631A-s252.xyz]

E=-831.004355316 Eh
H=-830.838283 Eh
G=-830.894643 Eh
22
0 1
C        -0.369600    1.212826    0.376397
C         1.010631    1.165656    0.312472
C         1.655270   -0.032554   -0.003621
C         0.914001   -1.178667   -0.258997
C        -0.475168   -1.132368   -0.209363
C        -1.131845    0.063838    0.102963
C        -2.587646    0.040423    0.308338
N        -3.011799    1.491127   -0.979655
N        -3.442539    1.537426    0.083821
H         1.597894    2.056899    0.507227
H        -0.867447    2.143178    0.627823
H        -1.060864   -2.021046   -0.412254
H         1.421218   -2.103825   -0.509720
C         3.154124   -0.077490   -0.007582
F         3.651929   -0.191334    1.234887
F         3.623161   -1.115667   -0.714644
F         3.679421    1.041606   -0.530274
O        -3.238688   -0.992570   -0.196446
C        -4.517915   -1.235389    0.398544
H        -4.429246   -1.253551    1.486282
H        -5.218316   -0.451031    0.098188
H        -4.855084   -2.199014    0.020232
