# Supplementary material for: Structure–function relationships in aryl diazirines reveal optimal design features to maximize C–H insertion
Source: Chem Sci. 2021 Aug 10;12(36):12138–48. doi: 10.1039/d1sc03631a (PMC8457397; doi:10.1039/d1sc03631a)
Supplement: SC-012-D1SC03631A-s253 [file SC-012-D1SC03631A-s253.xyz]

E=-831.051477162 Eh
H=-830.882360 Eh
G=-830.938629 Eh
22
0 1
C        -0.355993    1.289190   -0.015404
C         1.031806    1.229120   -0.027646
C         1.667986   -0.008058   -0.037162
C         0.924115   -1.185065   -0.035637
C        -0.463006   -1.126729   -0.022393
C        -1.108651    0.112026   -0.011193
C        -2.591155    0.182716    0.000527
N        -3.254010    1.317085   -0.611096
N        -3.244169    1.314588    0.627121
H         1.620861    2.139339   -0.037774
H        -0.850850    2.254507   -0.012241
H        -1.054836   -2.033507   -0.024286
H         1.432507   -2.143124   -0.052965
C         3.167387   -0.082647    0.005572
F         3.735984    1.016018   -0.510930
F         3.619709   -0.204965    1.263253
F         3.628389   -1.140313   -0.678146
O        -3.193628   -1.050989    0.002816
C        -4.612149   -1.072167    0.019167
H        -4.891739   -2.124484    0.019854
H        -5.008860   -0.588921    0.917954
H        -5.029586   -0.584573   -0.867826
