# Supplementary material for: Structure–function relationships in aryl diazirines reveal optimal design features to maximize C–H insertion
Source: Chem Sci. 2021 Aug 10;12(36):12138–48. doi: 10.1039/d1sc03631a (PMC8457397; doi:10.1039/d1sc03631a)
Supplement: SC-012-D1SC03631A-s254 [file SC-012-D1SC03631A-s254.xyz]

E=-721.566145410 Eh
H=-721.409528 Eh
G=-721.462144 Eh
20
0 1
C        -0.726638    1.508951   -0.005124
C         0.657765    1.357522   -0.011717
C         1.193394    0.075917   -0.018138
C         0.368772   -1.053349   -0.018298
C        -1.006261   -0.893141   -0.010669
C        -1.567638    0.394701   -0.003886
C        -3.031247    0.698447    0.003777
H         1.316077    2.218558   -0.015097
H        -1.184608    2.492973   -0.001687
H        -1.663756   -1.756037   -0.011714
H         0.815803   -2.042598   -0.028401
C         2.681892   -0.134948    0.002237
F         3.359115    1.004839   -0.184537
F         3.083522   -0.653690    1.172711
F         3.064638   -0.996019   -0.952831
O        -3.670096   -0.443032    0.002219
C        -5.098199   -0.367937    0.009631
H        -5.466079   -0.878013   -0.882131
H        -5.457176   -0.884590    0.901253
H        -5.396008    0.680824    0.015055
