# Supplementary material for: Structure–function relationships in aryl diazirines reveal optimal design features to maximize C–H insertion
Source: Chem Sci. 2021 Aug 10;12(36):12138–48. doi: 10.1039/d1sc03631a (PMC8457397; doi:10.1039/d1sc03631a)
Supplement: SC-012-D1SC03631A-s255 [file SC-012-D1SC03631A-s255.xyz]

E=-840.583678522 Eh
H=-840.318305 Eh
G=-840.379901 Eh
31
0 1
C         0.028205    1.071336   -0.152387
C        -1.355567    1.140930   -0.171084
C        -2.119768   -0.017448   -0.051625
C        -1.482054   -1.250160    0.070378
C        -0.098769   -1.324364    0.088159
C         0.691661   -0.162082   -0.002802
C         2.148489   -0.318264    0.172025
H        -1.848965    2.098845   -0.298931
H         0.595764    1.987439   -0.285727
H         0.394364   -2.286087    0.170913
H        -2.075216   -2.156557    0.136469
C        -3.611884    0.068474   -0.011502
F        -4.079609    0.228396    1.239912
F        -4.072416    1.109515   -0.725886
F        -4.191436   -1.041939   -0.496423
C         3.210735    1.252691   -0.353180
H         2.329231    0.524294   -0.805320
H         2.937808    1.934216   -1.184972
C         4.575628    0.660404   -0.640453
H         4.943680    0.112735    0.229387
H         4.548573   -0.016797   -1.496765
H         5.275758    1.471472   -0.859024
C         3.127964    2.035645    0.946101
H         3.709341    2.959297    0.842018
H         2.102936    2.301380    1.205172
H         3.533341    1.433932    1.759874
O         2.654959   -1.451889   -0.400626
C         3.559824   -2.195636    0.407606
H         3.698787   -1.696383    1.369953
H         3.140120   -3.193608    0.565691
H         4.519161   -2.291982   -0.109578
