# Supplementary material for: Structure–function relationships in aryl diazirines reveal optimal design features to maximize C–H insertion
Source: Chem Sci. 2021 Aug 10;12(36):12138–48. doi: 10.1039/d1sc03631a (PMC8457397; doi:10.1039/d1sc03631a)
Supplement: SC-012-D1SC03631A-s256 [file SC-012-D1SC03631A-s256.xyz]

E=-721.533638089 Eh
H=-721.377837 Eh
G=-721.431889 Eh
20
0 3
C        -0.713670    1.579402   -0.005080
C         0.647570    1.358921    0.065155
C         1.156366    0.063160   -0.067697
C         0.293729   -1.015282   -0.275851
C        -1.071242   -0.808848   -0.348439
C        -1.604720    0.498135   -0.209013
C        -2.996921    0.717271   -0.276525
H         1.330225    2.188567    0.215279
H        -1.116807    2.581834    0.091850
H        -1.749738   -1.636227   -0.526758
H         0.703107   -2.013429   -0.390706
C         2.628884   -0.172420    0.070954
F         3.343978    0.871050   -0.377887
F         2.988938   -0.362574    1.352437
F         3.027169   -1.259789   -0.607282
O        -3.928810   -0.203417   -0.467471
C        -4.610720   -0.634702    0.718621
H        -5.140508    0.205033    1.174499
H        -5.319698   -1.399877    0.406022
H        -3.892528   -1.050566    1.431426
