# Supplementary material for: Structure–function relationships in aryl diazirines reveal optimal design features to maximize C–H insertion
Source: Chem Sci. 2021 Aug 10;12(36):12138–48. doi: 10.1039/d1sc03631a (PMC8457397; doi:10.1039/d1sc03631a)
Supplement: SC-012-D1SC03631A-s257 [file SC-012-D1SC03631A-s257.xyz]

E=-840.597662737 Eh
H=-840.336595 Eh
G=-840.403749 Eh
31
0 3
C        -0.027713   -0.803594   -0.313490
C         1.331819   -1.036452   -0.258036
C         2.215703    0.016953   -0.004350
C         1.724706    1.310219    0.192485
C         0.366263    1.557052    0.141980
C        -0.546895    0.500533   -0.113453
C        -1.938197    0.736296   -0.158193
H         1.721525   -2.038473   -0.403945
H        -0.710497   -1.623397   -0.513194
H        -0.020712    2.556807    0.301491
H         2.418598    2.119370    0.395469
C         3.689841   -0.235982   -0.004368
F         4.350347    0.647113    0.761615
F         3.984671   -1.465570    0.449880
F         4.220999   -0.147985   -1.237458
C        -3.505389   -1.449819   -0.252868
H        -2.821002   -0.354944   -0.296649
H        -2.973930   -2.077813   -0.974891
C        -4.923728   -1.156203   -0.690402
H        -4.957721   -0.708383   -1.687489
H        -5.513275   -2.080787   -0.722271
H        -5.423174   -0.479707    0.010603
C        -3.348709   -1.927906    1.173976
H        -3.848001   -2.892659    1.323801
H        -2.295490   -2.045426    1.444242
H        -3.796617   -1.212572    1.872147
O        -2.425817    1.970780    0.008650
C        -3.836731    2.066024    0.116278
H        -4.069161    3.119743    0.264012
H        -4.317984    1.704080   -0.798298
H        -4.195991    1.483175    0.972088
