# Supplementary material for: Structure–function relationships in aryl diazirines reveal optimal design features to maximize C–H insertion
Source: Chem Sci. 2021 Aug 10;12(36):12138–48. doi: 10.1039/d1sc03631a (PMC8457397; doi:10.1039/d1sc03631a)
Supplement: SC-012-D1SC03631A-s258 [file SC-012-D1SC03631A-s258.xyz]

E=-533.364508774 Eh
H=-533.177853 Eh
G=-533.229702 Eh
22
0 1
C        -0.677370    1.159032   -0.412464
C        -2.056712    1.077721   -0.348753
C        -2.701456   -0.120327   -0.010009
C        -1.910100   -1.232123    0.267141
C        -0.519794   -1.160893    0.223668
C         0.114196    0.038509   -0.111122
C         1.571553    0.060794   -0.305530
N         1.969898    1.484733    1.020750
N         2.388504    1.564169   -0.048249
H        -2.654262    1.957355   -0.574286
H        -0.200373    2.094724   -0.687028
H         0.082024   -2.035338    0.443804
H        -2.386505   -2.173235    0.528692
O         2.245831   -0.973996    0.173192
C         3.536441   -1.158114   -0.412937
H         3.460860   -1.152795   -1.502121
H         4.208526   -0.358746   -0.087606
H         3.903674   -2.119122   -0.055609
C        -4.205341   -0.189863    0.040568
H        -4.643519    0.039096   -0.935846
H        -4.545705   -1.184059    0.337743
H        -4.608688    0.533359    0.755843
