# Supplementary material for: Structure–function relationships in aryl diazirines reveal optimal design features to maximize C–H insertion
Source: Chem Sci. 2021 Aug 10;12(36):12138–48. doi: 10.1039/d1sc03631a (PMC8457397; doi:10.1039/d1sc03631a)
Supplement: SC-012-D1SC03631A-s259 [file SC-012-D1SC03631A-s259.xyz]

E=-533.412681875 Eh
H=-533.222992 Eh
G=-533.274470 Eh
22
0 1
C         0.699942    1.234303   -0.004295
C         2.085931    1.131349   -0.009736
C         2.717510   -0.113696   -0.009843
C         1.916504   -1.258334   -0.010198
C         0.530091   -1.169175   -0.004767
C        -0.088844    0.081982   -0.001140
C        -1.568509    0.194079    0.001239
N        -2.198719    1.342669   -0.616348
N        -2.196406    1.341520    0.623375
H         2.688537    2.035462   -0.015828
H         0.234097    2.214649   -0.006551
H        -0.081358   -2.063543   -0.007202
H         2.387995   -2.237510   -0.016757
O        -2.207358   -1.023558    0.001395
C        -3.624326   -1.002818    0.003637
H        -3.935985   -2.046365    0.003352
H        -4.017161   -0.506122    0.897109
H        -4.019956   -0.504802   -0.887864
C         4.220188   -0.221328    0.016271
H         4.586645   -0.304339    1.044782
H         4.562851   -1.105106   -0.527300
H         4.688148    0.658644   -0.431098
