# Supplementary material for: Structure–function relationships in aryl diazirines reveal optimal design features to maximize C–H insertion
Source: Chem Sci. 2021 Aug 10;12(36):12138–48. doi: 10.1039/d1sc03631a (PMC8457397; doi:10.1039/d1sc03631a)
Supplement: SC-012-D1SC03631A-s260 [file SC-012-D1SC03631A-s260.xyz]

E=-423.928271690 Eh
H=-423.751039 Eh
G=-423.798123 Eh
20
0 1
C         0.399998    1.410895   -0.000009
C         1.773157    1.184477   -0.000016
C         2.274071   -0.117198   -0.000019
C         1.368641   -1.190331   -0.000028
C         0.002949   -0.967331   -0.000022
C        -0.502296    0.344716   -0.000010
C        -1.939225    0.720249    0.000004
H         2.464885    2.022221   -0.000017
H        -0.004733    2.418587   -0.000005
H        -0.693676   -1.799738   -0.000028
H         1.755189   -2.206706   -0.000039
O        -2.644310   -0.387651    0.000002
C        -4.062708   -0.227786    0.000022
H        -4.459860   -0.717310   -0.891339
H        -4.459837   -0.717336    0.891379
H        -4.298243    0.837061    0.000041
C         3.756442   -0.383587    0.000041
H         4.048018   -0.962819    0.881406
H         4.047981   -0.963584   -0.880824
H         4.328582    0.546204   -0.000370
