# Supplementary material for: Structure–function relationships in aryl diazirines reveal optimal design features to maximize C–H insertion
Source: Chem Sci. 2021 Aug 10;12(36):12138–48. doi: 10.1039/d1sc03631a (PMC8457397; doi:10.1039/d1sc03631a)
Supplement: SC-012-D1SC03631A-s261 [file SC-012-D1SC03631A-s261.xyz]

E=-542.940543367 Eh
H=-542.654723 Eh
G=-542.711335 Eh
31
0 1
C         0.954638   -1.115056   -0.144262
C         2.340855   -1.207566   -0.168738
C         3.152049   -0.079455   -0.041618
C         2.513932    1.155868    0.090724
C         1.130340    1.263342    0.115032
C         0.313465    0.124291    0.015893
C        -1.151464    0.311587    0.187516
H         2.802532   -2.182960   -0.302834
H         0.371903   -2.021639   -0.284314
H         0.660847    2.236627    0.208545
H         3.115584    2.058668    0.168878
C         4.654915   -0.189185   -0.033071
C        -2.228459   -1.216471   -0.352708
H        -1.324710   -0.511095   -0.805183
H        -1.973631   -1.898163   -1.192155
C        -3.583815   -0.599632   -0.634777
H        -3.940245   -0.051973    0.240053
H        -3.544323    0.084818   -1.484849
H        -4.298641   -1.396118   -0.860160
C        -2.166269   -2.021950    0.934475
H        -2.758481   -2.937085    0.813953
H        -1.145846   -2.302594    1.195893
H        -2.568562   -1.424917    1.753350
O        -1.614020    1.461980   -0.404901
C        -2.505022    2.236433    0.385136
H        -2.655275    1.758350    1.356794
H        -2.068281    3.230176    0.525831
H        -3.463887    2.342281   -0.132599
H         5.118327    0.679888   -0.507848
H         5.044250   -0.249737    0.989122
H         4.989617   -1.083601   -0.564873
