# Supplementary material for: Structure–function relationships in aryl diazirines reveal optimal design features to maximize C–H insertion
Source: Chem Sci. 2021 Aug 10;12(36):12138–48. doi: 10.1039/d1sc03631a (PMC8457397; doi:10.1039/d1sc03631a)
Supplement: SC-012-D1SC03631A-s262 [file SC-012-D1SC03631A-s262.xyz]

E=-423.892778610 Eh
H=-423.716506 Eh
G=-423.766194 Eh
20
0 3
C         0.418387    1.477269    0.030250
C         1.755675    1.152739    0.148380
C         2.199784   -0.175296    0.049875
C         1.245755   -1.171540   -0.180084
C        -0.101332   -0.870754   -0.304440
C        -0.547405    0.468211   -0.196971
C        -1.919892    0.786565   -0.311737
H         2.483325    1.941889    0.321625
H         0.090724    2.509099    0.109158
H        -0.828434   -1.652595   -0.500278
H         1.570653   -2.205289   -0.267984
O        -2.912523   -0.074521   -0.506499
C        -3.548789   -0.537253    0.690680
H        -4.014003    0.298812    1.219119
H        -4.309091   -1.254260    0.382574
H        -2.814352   -1.021057    1.342043
C         3.661515   -0.505545    0.196440
H         4.274346    0.102958   -0.475509
H         4.010349   -0.313172    1.216552
H         3.854479   -1.556590   -0.029654
