# Supplementary material for: Structure–function relationships in aryl diazirines reveal optimal design features to maximize C–H insertion
Source: Chem Sci. 2021 Aug 10;12(36):12138–48. doi: 10.1039/d1sc03631a (PMC8457397; doi:10.1039/d1sc03631a)
Supplement: SC-012-D1SC03631A-s263 [file SC-012-D1SC03631A-s263.xyz]

E=-542.955330889 Eh
H=-542.673910 Eh
G=-542.735945 Eh
31
0 3
C         0.934233   -0.930490   -0.367816
C         2.278631   -1.248290   -0.311752
C         3.250532   -0.277110   -0.034147
C         2.817356    1.036706    0.180721
C         1.476936    1.379269    0.133070
C         0.494297    0.396186   -0.141802
C        -0.880624    0.724568   -0.190268
H         2.591249   -2.274098   -0.491621
H         0.204131   -1.700817   -0.598664
H         1.160632    2.402557    0.302656
H         3.554689    1.808007    0.390788
C        -2.572624   -1.361775   -0.252223
H        -1.827432   -0.303170   -0.315902
H        -2.106744   -2.013308   -0.998172
C        -3.989377   -0.986731   -0.628339
H        -4.039472   -0.530397   -1.620992
H        -4.633141   -1.875221   -0.638870
H        -4.418680   -0.286445    0.095650
C        -2.385362   -1.858065    1.164555
H        -2.932133   -2.793884    1.332935
H        -1.329764   -2.034978    1.389325
H        -2.761635   -1.121608    1.882945
O        -1.289076    1.992774   -0.019496
C        -2.683244    2.162524    0.155719
H        -2.855282    3.227650    0.307598
H        -3.229365    1.822999   -0.731444
H        -3.033540    1.602366    1.031109
C         4.708216   -0.644186    0.054675
H         5.346661    0.224555   -0.124192
H         4.959325   -1.038585    1.045790
H         4.969280   -1.413446   -0.677325
