# Supplementary material for: Structure–function relationships in aryl diazirines reveal optimal design features to maximize C–H insertion
Source: Chem Sci. 2021 Aug 10;12(36):12138–48. doi: 10.1039/d1sc03631a (PMC8457397; doi:10.1039/d1sc03631a)
Supplement: SC-012-D1SC03631A-s264 [file SC-012-D1SC03631A-s264.xyz]

E=-953.634780236 Eh
H=-953.486052 Eh
G=-953.535843 Eh
19
0 1
C        -0.278683    1.186549   -0.413868
C        -1.661081    1.132402   -0.357411
C        -2.285656   -0.068321   -0.022967
C        -1.541879   -1.206097    0.257502
C        -0.152847   -1.141079    0.215221
C         0.495223    0.054506   -0.114238
C         1.953465    0.055147   -0.305848
N         2.357336    1.473579    1.020885
N         2.787815    1.550021   -0.042629
H        -2.259976    2.008242   -0.579322
H         0.209804    2.116931   -0.684590
H         0.438512   -2.022416    0.434513
H        -2.045266   -2.131734    0.512718
O         2.609787   -0.987113    0.177261
C         3.899001   -1.196089   -0.406919
H         3.824033   -1.192674   -1.495961
H         4.583608   -0.407409   -0.082183
H         4.247915   -2.162155   -0.045511
Cl       -4.026955   -0.139953    0.033272
