# Supplementary material for: Structure–function relationships in aryl diazirines reveal optimal design features to maximize C–H insertion
Source: Chem Sci. 2021 Aug 10;12(36):12138–48. doi: 10.1039/d1sc03631a (PMC8457397; doi:10.1039/d1sc03631a)
Supplement: SC-012-D1SC03631A-s265 [file SC-012-D1SC03631A-s265.xyz]

E=-953.682523336 Eh
H=-953.530759 Eh
G=-953.580344 Eh
19
0 1
C         0.300898    1.261781   -0.000062
C         1.688431    1.187759    0.000009
C         2.300546   -0.060549   -0.000033
C         1.548609   -1.230268   -0.000165
C         0.161542   -1.147536   -0.000230
C        -0.470494    0.097200   -0.000158
C        -1.951614    0.188402   -0.000081
N        -2.595278    1.328587   -0.619604
N        -2.595179    1.328580    0.619556
H         2.293077    2.087225    0.000176
H        -0.177960    2.235437    0.000013
H        -0.439346   -2.048664   -0.000282
H         2.047268   -2.192700   -0.000129
O        -2.569980   -1.038212   -0.000028
C        -3.988325   -1.040737    0.000276
H        -4.282093   -2.089259    0.000318
H        -4.389184   -0.549949    0.893200
H        -4.389570   -0.549906   -0.892450
Cl        4.040782   -0.160175    0.000140
