# Supplementary material for: Structure–function relationships in aryl diazirines reveal optimal design features to maximize C–H insertion
Source: Chem Sci. 2021 Aug 10;12(36):12138–48. doi: 10.1039/d1sc03631a (PMC8457397; doi:10.1039/d1sc03631a)
Supplement: SC-012-D1SC03631A-s266 [file SC-012-D1SC03631A-s266.xyz]

E=-844.198381415 Eh
H=-844.059090 Eh
G=-844.104627 Eh
17
0 1
C        -0.034903    1.453418    0.000043
C         1.343367    1.269456    0.000037
C         1.837930   -0.029870    0.000056
C         0.991583   -1.140104    0.000104
C        -0.379144   -0.936303    0.000096
C        -0.909999    0.363505    0.000054
C        -2.359011    0.706216    0.000021
H         2.028570    2.109175    0.000026
H        -0.463579    2.450801    0.000027
H        -1.057191   -1.783556    0.000127
H         1.415985   -2.137832    0.000162
O        -3.033634   -0.417137   -0.000040
C        -4.457630   -0.296255   -0.000092
H        -4.838892   -0.796985   -0.891764
H        -4.838969   -0.797147    0.891456
H        -4.721826    0.761620   -0.000010
Cl        3.561871   -0.282903   -0.000095
