# Supplementary material for: Structure–function relationships in aryl diazirines reveal optimal design features to maximize C–H insertion
Source: Chem Sci. 2021 Aug 10;12(36):12138–48. doi: 10.1039/d1sc03631a (PMC8457397; doi:10.1039/d1sc03631a)
Supplement: SC-012-D1SC03631A-s267 [file SC-012-D1SC03631A-s267.xyz]

E=-963.213633730 Eh
H=-962.965845 Eh
G=-963.020599 Eh
28
0 1
C         0.437057   -0.908379   -0.526459
C         1.817624   -1.046933   -0.609287
C         2.640897   -0.108869   -0.001166
C         2.090056    0.967679    0.687627
C         0.712438    1.091311    0.780891
C        -0.152602    0.150819    0.183935
C        -1.591009    0.311535    0.469641
H         2.254500   -1.870848   -1.162835
H        -0.184708   -1.629623   -1.050742
H         0.282219    1.918018    1.337890
H         2.740850    1.699853    1.153267
C        -2.778482   -1.050971   -0.313038
H        -1.912311   -0.263725   -0.684008
H        -2.744037   -1.455432   -1.346007
C        -4.126371   -0.391552   -0.102567
H        -4.284583    0.442584   -0.789330
H        -4.907559   -1.136586   -0.279806
H        -4.205304   -0.015594    0.918187
C        -2.476955   -2.187700    0.647813
H        -3.107252   -3.046641    0.390825
H        -1.433478   -2.501972    0.597645
H        -2.684452   -1.864904    1.667814
Cl        4.376616   -0.272892   -0.113332
O        -2.148969    1.543985    0.322175
C        -1.849714    2.275640   -0.866129
H        -2.255867    1.745691   -1.739459
H        -2.334924    3.248147   -0.776141
H        -0.771429    2.402840   -0.995619
