# Supplementary material for: Structure–function relationships in aryl diazirines reveal optimal design features to maximize C–H insertion
Source: Chem Sci. 2021 Aug 10;12(36):12138–48. doi: 10.1039/d1sc03631a (PMC8457397; doi:10.1039/d1sc03631a)
Supplement: SC-012-D1SC03631A-s268 [file SC-012-D1SC03631A-s268.xyz]

E=-844.163671396 Eh
H=-844.025260 Eh
G=-844.072648 Eh
17
0 3
C        -0.029411    1.529698    0.015315
C         1.324621    1.271798    0.118651
C         1.785705   -0.041377    0.009927
C         0.901723   -1.098204   -0.205482
C        -0.454374   -0.844183   -0.310064
C        -0.952160    0.478559   -0.198289
C        -2.336000    0.739559   -0.297454
H         2.031942    2.076810    0.283388
H        -0.398999    2.546410    0.098301
H        -1.152258   -1.654930   -0.491327
H         1.284674   -2.109046   -0.292463
O        -3.291991   -0.158404   -0.491650
C        -3.971040   -0.586237    0.696445
H        -4.480508    0.259439    1.164718
H        -4.697885   -1.335400    0.385292
H        -3.255085   -1.021596    1.400108
Cl        3.493509   -0.364243    0.141817
