# Supplementary material for: Structure–function relationships in aryl diazirines reveal optimal design features to maximize C–H insertion
Source: Chem Sci. 2021 Aug 10;12(36):12138–48. doi: 10.1039/d1sc03631a (PMC8457397; doi:10.1039/d1sc03631a)
Supplement: SC-012-D1SC03631A-s269 [file SC-012-D1SC03631A-s269.xyz]

E=-963.227082997 Eh
H=-962.983436 Eh
G=-963.043872 Eh
28
0 3
C         0.589981   -0.867367   -0.345078
C         1.943066   -1.147156   -0.297103
C         2.849907   -0.119283   -0.037017
C         2.408800    1.186662    0.174538
C         1.055712    1.470364    0.129791
C         0.108204    0.447202   -0.130507
C        -1.276090    0.727085   -0.170821
H         2.306420   -2.155418   -0.461723
H        -0.114573   -1.665862   -0.556217
H         0.703183    2.481980    0.295510
H         3.131195    1.970606    0.374309
C        -2.905945   -1.410607   -0.251300
H        -2.191520   -0.334794   -0.302952
H        -2.406506   -2.051034   -0.985223
C        -4.323213   -1.074446   -0.660904
H        -4.362672   -0.621461   -1.655485
H        -4.940824   -1.980842   -0.684675
H        -4.788729   -0.385864    0.051689
C        -2.737282   -1.899116    1.170636
H        -3.261381   -2.849666    1.326911
H        -1.683043   -2.047441    1.421093
H        -3.151126   -1.173430    1.879085
O        -1.723343    1.979117    0.000573
C        -3.126734    2.112551    0.143959
H        -3.327926    3.172226    0.296193
H        -3.641708    1.763377   -0.757491
H        -3.481081    1.539847    1.009023
Cl        4.557565   -0.473558    0.022835
