# Supplementary material for: Structure–function relationships in aryl diazirines reveal optimal design features to maximize C–H insertion
Source: Chem Sci. 2021 Aug 10;12(36):12138–48. doi: 10.1039/d1sc03631a (PMC8457397; doi:10.1039/d1sc03631a)
Supplement: SC-012-D1SC03631A-s270 [file SC-012-D1SC03631A-s270.xyz]

E=-586.280896979 Eh
H=-586.123206 Eh
G=-586.174054 Eh
20
0 1
C        -0.408511    1.194118   -0.376285
C        -1.787625    1.134350   -0.326440
C        -2.427870   -0.076605   -0.023510
C        -1.668090   -1.220568    0.230074
C        -0.282231   -1.156418    0.190834
C         0.364724    0.051367   -0.105215
C         1.819495    0.039396   -0.302837
N         2.221282    1.508831    0.973332
N         2.657743    1.549686   -0.087249
H        -2.382909    2.017980   -0.527658
H         0.079901    2.131469   -0.619314
H         0.311473   -2.040945    0.388089
H        -2.167194   -2.154502    0.464027
O         2.480256   -0.980561    0.212131
C         3.763316   -1.217081   -0.379378
H         3.676217   -1.243014   -1.466972
H         4.456059   -0.424882   -0.082289
H         4.107039   -2.175330    0.006328
C        -3.863283   -0.139707    0.019558
N        -5.019337   -0.189861    0.053906
