# Supplementary material for: Structure–function relationships in aryl diazirines reveal optimal design features to maximize C–H insertion
Source: Chem Sci. 2021 Aug 10;12(36):12138–48. doi: 10.1039/d1sc03631a (PMC8457397; doi:10.1039/d1sc03631a)
Supplement: SC-012-D1SC03631A-s271 [file SC-012-D1SC03631A-s271.xyz]

E=-586.327350825 Eh
H=-586.166670 Eh
G=-586.217415 Eh
20
0 1
C         0.432603    1.260508    0.000007
C         1.817531    1.182937    0.000025
C         2.441580   -0.068384    0.000025
C         1.674300   -1.237678   -0.000004
C         0.289547   -1.155019   -0.000020
C        -0.337485    0.093550   -0.000013
C        -1.818242    0.184931   -0.000029
N        -2.459289    1.328523   -0.618872
N        -2.459308    1.328496    0.618844
H         2.420426    2.083924    0.000036
H        -0.048008    2.232907    0.000007
H        -0.316007   -2.052636   -0.000041
H         2.168519   -2.202719   -0.000017
O        -2.437205   -1.039720   -0.000069
C        -3.856620   -1.041944    0.000070
H        -4.149798   -2.090456    0.000025
H        -4.256482   -0.551255    0.893289
H        -4.256664   -0.551132   -0.892999
C         3.878490   -0.152811    0.000049
N         5.033659   -0.220936   -0.000031
