# Supplementary material for: Structure–function relationships in aryl diazirines reveal optimal design features to maximize C–H insertion
Source: Chem Sci. 2021 Aug 10;12(36):12138–48. doi: 10.1039/d1sc03631a (PMC8457397; doi:10.1039/d1sc03631a)
Supplement: SC-012-D1SC03631A-s272 [file SC-012-D1SC03631A-s272.xyz]

E=-476.842073136 Eh
H=-476.693844 Eh
G=-476.740713 Eh
18
0 1
C         0.095397    1.450776   -0.000004
C         1.472246    1.264696    0.000007
C         1.979746   -0.037570    0.000011
C         1.119874   -1.146109   -0.000002
C        -0.250053   -0.943819   -0.000008
C        -0.775506    0.357732   -0.000009
C        -2.232144    0.701708   -0.000018
H         2.154513    2.107297    0.000012
H        -0.336288    2.446517   -0.000008
H        -0.930830   -1.788442   -0.000016
H         1.539922   -2.146025   -0.000008
O        -2.900121   -0.421523    0.000011
C        -4.326671   -0.309241    0.000005
H        -4.702356   -0.813229   -0.891806
H        -4.702357   -0.813144    0.891865
H        -4.596782    0.746923   -0.000044
C         3.405033   -0.246931    0.000023
N         4.549660   -0.416453   -0.000016
