# Supplementary material for: Structure–function relationships in aryl diazirines reveal optimal design features to maximize C–H insertion
Source: Chem Sci. 2021 Aug 10;12(36):12138–48. doi: 10.1039/d1sc03631a (PMC8457397; doi:10.1039/d1sc03631a)
Supplement: SC-012-D1SC03631A-s273 [file SC-012-D1SC03631A-s273.xyz]

E=-595.862706289 Eh
H=-595.605880 Eh
G=-595.661688 Eh
29
0 1
C        -0.570910   -0.934192    0.510442
C        -1.945513   -1.074017    0.586689
C        -2.789670   -0.121940    0.003825
C        -2.223040    0.978054   -0.656031
C        -0.851291    1.112038   -0.743493
C         0.016542    0.151704   -0.170950
C         1.439508    0.313708   -0.452652
H        -2.377353   -1.915061    1.118744
H         0.055101   -1.665154    1.014477
H        -0.420211    1.953579   -1.276294
H        -2.872085    1.724191   -1.102285
C         2.650515   -1.070991    0.322433
H         1.788204   -0.279714    0.685719
H         2.605177   -1.485624    1.348901
C         3.994035   -0.400002    0.123719
H         4.153349    0.416513    0.831170
H         4.777667   -1.146970    0.279767
H         4.071229    0.000182   -0.887854
C         2.353352   -2.188675   -0.661550
H         2.990699   -3.047124   -0.421736
H         1.312858   -2.512795   -0.616544
H         2.558441   -1.846692   -1.675729
O         2.019956    1.530963   -0.339497
C         1.750858    2.287631    0.843277
H         2.170576    1.768473    1.715750
H         2.241906    3.253708    0.724588
H         0.676086    2.424397    0.989307
C        -4.214164   -0.262696    0.094387
N        -5.364660   -0.376191    0.169631
