# Supplementary material for: Structure–function relationships in aryl diazirines reveal optimal design features to maximize C–H insertion
Source: Chem Sci. 2021 Aug 10;12(36):12138–48. doi: 10.1039/d1sc03631a (PMC8457397; doi:10.1039/d1sc03631a)
Supplement: SC-012-D1SC03631A-s274 [file SC-012-D1SC03631A-s274.xyz]

E=-476.811203237 Eh
H=-476.663715 Eh
G=-476.713053 Eh
18
0 3
C         0.099487    1.468256   -0.047088
C         1.458850    1.265127    0.041072
C         1.982105   -0.040598    0.020056
C         1.114927   -1.141556   -0.089959
C        -0.247263   -0.949059   -0.173114
C        -0.788661    0.366084   -0.152914
C        -2.171541    0.574717   -0.247436
H         2.136622    2.107536    0.124891
H        -0.308379    2.473302   -0.036224
H        -0.923040   -1.792299   -0.260209
H         1.529371   -2.143888   -0.106800
O        -3.098722   -0.354045   -0.400332
C        -4.187464   -0.297297    0.528753
H        -4.717543    0.652790    0.428793
H        -4.849660   -1.122956    0.274406
H        -3.815383   -0.409291    1.550748
C         3.397427   -0.248426    0.110139
N         4.541511   -0.416617    0.184285
