# Supplementary material for: Structure–function relationships in aryl diazirines reveal optimal design features to maximize C–H insertion
Source: Chem Sci. 2021 Aug 10;12(36):12138–48. doi: 10.1039/d1sc03631a (PMC8457397; doi:10.1039/d1sc03631a)
Supplement: SC-012-D1SC03631A-s276 [file SC-012-D1SC03631A-s276.xyz]

E=-494.065389029 Eh
H=-493.908175 Eh
G=-493.954521 Eh
19
0 1
C        -1.166012    1.106600   -0.397560
C        -2.544539    0.983669   -0.327446
C        -3.129338   -0.237995    0.011211
C        -2.318145   -1.333898    0.282721
C        -0.931934   -1.215849    0.230054
C        -0.342068    0.008374   -0.104670
C         1.114025    0.073409   -0.308662
N         1.469677    1.516824    1.008598
N         1.885082    1.605998   -0.060022
H        -3.169994    1.843121   -0.546234
H        -0.716852    2.056041   -0.671201
H        -0.296867   -2.068269    0.442495
H        -2.763228   -2.288813    0.543750
O         1.822708   -0.935043    0.174640
C         3.114967   -1.085056   -0.418410
H         3.032654   -1.086574   -1.507048
H         3.765429   -0.265278   -0.100095
H         3.511341   -2.033537   -0.058905
H        -4.209189   -0.331635    0.056663
