# Supplementary material for: Structure–function relationships in aryl diazirines reveal optimal design features to maximize C–H insertion
Source: Chem Sci. 2021 Aug 10;12(36):12138–48. doi: 10.1039/d1sc03631a (PMC8457397; doi:10.1039/d1sc03631a)
Supplement: SC-012-D1SC03631A-s277 [file SC-012-D1SC03631A-s277.xyz]

E=-494.113504053 Eh
H=-493.953235 Eh
G=-493.999480 Eh
19
0 1
C        -1.195903    1.171934    0.000005
C        -2.578453    1.022114   -0.000006
C        -3.145252   -0.249494   -0.000013
C        -2.322131   -1.372773   -0.000016
C        -0.938751   -1.230613   -0.000003
C        -0.370206    0.044608    0.000015
C         1.105316    0.209146    0.000025
N         1.693042    1.379188    0.619655
N         1.693056    1.379142   -0.619681
H        -3.213201    1.902092   -0.000037
H        -0.760596    2.166071    0.000000
H        -0.291068   -2.098947   -0.000011
H        -2.758508   -2.366337   -0.000057
O         1.786829   -0.984688    0.000084
C         3.202454   -0.914264   -0.000043
H         3.550281   -1.946274    0.000023
H         3.578679   -0.403554   -0.892715
H         3.578836   -0.403388    0.892467
H        -4.224192   -0.364408    0.000070
