# Supplementary material for: Structure–function relationships in aryl diazirines reveal optimal design features to maximize C–H insertion
Source: Chem Sci. 2021 Aug 10;12(36):12138–48. doi: 10.1039/d1sc03631a (PMC8457397; doi:10.1039/d1sc03631a)
Supplement: SC-012-D1SC03631A-s278 [file SC-012-D1SC03631A-s278.xyz]

E=-384.628474694 Eh
H=-384.480722 Eh
G=-384.522881 Eh
17
0 1
C        -0.978052   -1.305051    0.000006
C        -2.335274   -0.996436    0.000001
C        -2.734612    0.336941   -0.000003
C        -1.783487    1.360786    0.000005
C        -0.431721    1.049606    0.000003
C        -0.015021   -0.291348   -0.000002
C         1.400049   -0.754915   -0.000005
H        -3.077898   -1.787567    0.000027
H        -0.630726   -2.333835    0.000017
H         0.318621    1.833738    0.000011
H        -2.105996    2.397243    0.000041
O         2.168802    0.307742    0.000001
C         3.576122    0.065628   -0.000003
H         4.000041    0.531775   -0.891431
H         4.000050    0.531803    0.891405
H         3.749271   -1.011032    0.000012
H        -3.791800    0.584676   -0.000105
