# Supplementary material for: Structure–function relationships in aryl diazirines reveal optimal design features to maximize C–H insertion
Source: Chem Sci. 2021 Aug 10;12(36):12138–48. doi: 10.1039/d1sc03631a (PMC8457397; doi:10.1039/d1sc03631a)
Supplement: SC-012-D1SC03631A-s279 [file SC-012-D1SC03631A-s279.xyz]

E=-503.643644613 Eh
H=-503.387442 Eh
G=-503.438728 Eh
28
0 1
C        -1.115747   -1.053204    0.588421
C        -2.478519   -1.304868    0.706261
C        -3.412434   -0.460406    0.114479
C        -2.957527    0.646726   -0.600905
C        -1.599599    0.895690   -0.738407
C        -0.641866    0.042847   -0.152227
C         0.772048    0.326194   -0.475233
H        -2.810191   -2.161862    1.284862
H        -0.415428   -1.706935    1.103252
H        -1.253778    1.747331   -1.316914
H        -3.669626    1.323365   -1.064064
C         2.087088   -0.913833    0.291836
H         1.162693   -0.203152    0.678353
H         2.112807   -1.308875    1.329170
C         3.368696   -0.143708    0.045089
H         3.466306    0.711374    0.717273
H         4.215521   -0.815117    0.215628
H         3.393986    0.223223   -0.981702
C         1.866656   -2.085587   -0.648971
H         2.572652   -2.884643   -0.394822
H         0.854304   -2.485064   -0.573931
H         2.026223   -1.759333   -1.676550
O         1.223091    1.605742   -0.347714
C         0.880313    2.318948    0.839165
H         1.348145    1.836791    1.709698
H         1.273961    3.330601    0.732532
H        -0.202542    2.349168    0.987628
H        -4.474407   -0.655604    0.214257
