# Supplementary material for: Structure–function relationships in aryl diazirines reveal optimal design features to maximize C–H insertion
Source: Chem Sci. 2021 Aug 10;12(36):12138–48. doi: 10.1039/d1sc03631a (PMC8457397; doi:10.1039/d1sc03631a)
Supplement: SC-012-D1SC03631A-s280 [file SC-012-D1SC03631A-s280.xyz]

E=-384.593826381 Eh
H=-384.446980 Eh
G=-384.490813 Eh
17
0 3
C        -1.018130   -1.328344    0.035535
C        -2.322648   -0.899778    0.207331
C        -2.635401    0.461921    0.166508
C        -1.621172    1.395916   -0.054100
C        -0.309735    0.985963   -0.229897
C         0.018588   -0.391903   -0.184395
C         1.356332   -0.819630   -0.352342
H        -3.108254   -1.629706    0.375587
H        -0.771779   -2.384885    0.067795
H         0.480190    1.706460   -0.417073
H        -1.860124    2.454349   -0.092833
O         2.412509   -0.039556   -0.548293
C         3.139313    0.298198    0.639465
H         3.547121   -0.604012    1.102314
H         3.948781    0.959137    0.331640
H         2.481111    0.810269    1.348085
H        -3.660002    0.790777    0.302204
