# Supplementary material for: Structure–function relationships in aryl diazirines reveal optimal design features to maximize C–H insertion
Source: Chem Sci. 2021 Aug 10;12(36):12138–48. doi: 10.1039/d1sc03631a (PMC8457397; doi:10.1039/d1sc03631a)
Supplement: SC-012-D1SC03631A-s281 [file SC-012-D1SC03631A-s281.xyz]

E=-503.656595531 Eh
H=-503.404577 Eh
G=-503.461634 Eh
28
0 3
C         1.280520   -1.114784   -0.345380
C         2.592777   -1.550434   -0.283873
C         3.628875   -0.653837   -0.010633
C         3.328916    0.693820    0.200807
C         2.022089    1.148244    0.146024
C         0.961827    0.247795   -0.128734
C        -0.380045    0.694358   -0.181599
H         2.815415   -2.599515   -0.453038
H         0.483047   -1.817348   -0.568866
H         1.789258    2.193998    0.313144
H         4.128482    1.397491    0.412748
C        -2.252921   -1.232063   -0.252386
H        -1.414222   -0.246160   -0.312292
H        -1.839040   -1.927915   -0.988896
C        -3.625163   -0.732880   -0.648677
H        -3.621632   -0.279970   -1.644143
H        -4.345860   -1.560083   -0.663412
H        -3.998962    0.007236    0.066355
C        -2.128114   -1.733887    1.169326
H        -2.759791   -2.614885    1.336096
H        -1.095745   -2.004897    1.407878
H        -2.444033   -0.961658    1.879156
O        -0.675793    1.993134   -0.015802
C        -2.052073    2.289845    0.133039
H        -2.128537    3.366653    0.280111
H        -2.610006    1.998674   -0.763755
H        -2.467626    1.766938    1.002748
H         4.655478   -1.000701    0.035095
