# Supplementary material for: Structure–function relationships in aryl diazirines reveal optimal design features to maximize C–H insertion
Source: Chem Sci. 2021 Aug 10;12(36):12138–48. doi: 10.1039/d1sc03631a (PMC8457397; doi:10.1039/d1sc03631a)
Supplement: SC-012-D1SC03631A-s282 [file SC-012-D1SC03631A-s282.xyz]

E=-549.402677513 Eh
H=-549.227294 Eh
G=-549.276994 Eh
21
0 1
C        -0.697550    1.147317   -0.449314
C        -2.076421    1.078184   -0.380955
C        -2.716410   -0.114018   -0.004640
C        -1.924990   -1.225037    0.308790
C        -0.540360   -1.145037    0.262881
C         0.098194    0.041753   -0.113731
C         1.552860    0.078949   -0.299392
N         1.974845    1.430647    1.089534
N         2.368332    1.558493    0.012383
H        -2.676113    1.950128   -0.626745
H        -0.221168    2.073301   -0.757193
H         0.061307   -2.012644    0.510055
H        -2.403863   -2.155698    0.600793
O         2.228022   -0.984757    0.120062
C         3.521060   -1.129208   -0.468444
H         3.450745   -1.071446   -1.556749
H         4.186793   -0.342022   -0.102508
H         3.895283   -2.103881   -0.157985
N        -4.102195   -0.169330    0.101706
H        -4.602605    0.499385   -0.465490
H        -4.499724   -1.095160    0.038797
