# Supplementary material for: Structure–function relationships in aryl diazirines reveal optimal design features to maximize C–H insertion
Source: Chem Sci. 2021 Aug 10;12(36):12138–48. doi: 10.1039/d1sc03631a (PMC8457397; doi:10.1039/d1sc03631a)
Supplement: SC-012-D1SC03631A-s283 [file SC-012-D1SC03631A-s283.xyz]

E=-549.451280075 Eh
H=-549.272851 Eh
G=-549.322183 Eh
21
0 1
C         0.721364    1.229041   -0.006312
C         2.104572    1.132474   -0.009553
C         2.732274   -0.120092   -0.008371
C         1.929626   -1.269103   -0.006268
C         0.546955   -1.168394   -0.003118
C        -0.075506    0.081535   -0.002307
C        -1.553449    0.197266    0.004552
N        -2.185180    1.343315   -0.614035
N        -2.178675    1.344871    0.627176
H         2.710423    2.034048   -0.017609
H         0.259985    2.211716   -0.005249
H        -0.063598   -2.063591    0.000449
H         2.400653   -2.248119   -0.011745
O        -2.193772   -1.020865    0.010485
C        -3.610020   -0.998181   -0.004623
H        -3.923739   -2.041235   -0.002065
H        -4.013686   -0.495137    0.880558
H        -3.994417   -0.505187   -0.903884
N         4.117990   -0.220875   -0.066012
H         4.621203    0.583711    0.278337
H         4.499519   -1.087738    0.283436
