# Supplementary material for: Structure–function relationships in aryl diazirines reveal optimal design features to maximize C–H insertion
Source: Chem Sci. 2021 Aug 10;12(36):12138–48. doi: 10.1039/d1sc03631a (PMC8457397; doi:10.1039/d1sc03631a)
Supplement: SC-012-D1SC03631A-s284 [file SC-012-D1SC03631A-s284.xyz]

E=-439.969718562 Eh
H=-439.803743 Eh
G=-439.848714 Eh
19
0 1
C         0.429904    1.401907   -0.001867
C         1.796153    1.179668   -0.004096
C         2.290081   -0.134375   -0.006462
C         1.378756   -1.209814   -0.008128
C         0.019834   -0.970802   -0.005583
C        -0.487383    0.342504   -0.001607
C        -1.909983    0.721524    0.003935
H         2.494507    2.011794   -0.007516
H         0.031862    2.412380    0.001950
H        -0.679185   -1.801406   -0.004953
H         1.762326   -2.226755   -0.015474
O        -2.629165   -0.384518    0.002145
C        -4.043030   -0.207379    0.005997
H        -4.451643   -0.686877   -0.886223
H        -4.447774   -0.694417    0.895915
H        -4.266286    0.860374    0.010934
N         3.647759   -0.375497   -0.055195
H         4.251923    0.377137    0.236677
H         3.957287   -1.287011    0.244757
