# Supplementary material for: Structure–function relationships in aryl diazirines reveal optimal design features to maximize C–H insertion
Source: Chem Sci. 2021 Aug 10;12(36):12138–48. doi: 10.1039/d1sc03631a (PMC8457397; doi:10.1039/d1sc03631a)
Supplement: SC-012-D1SC03631A-s285 [file SC-012-D1SC03631A-s285.xyz]

E=-558.976094484 Eh
H=-558.701582 Eh
G=-558.756766 Eh
30
0 1
C         0.970917   -1.120185   -0.117082
C         2.355964   -1.220313   -0.143858
C         3.162886   -0.085344   -0.026842
C         2.528921    1.154001    0.102914
C         1.144967    1.252661    0.124890
C         0.325978    0.116841    0.032501
C        -1.147091    0.304540    0.198317
H         2.820027   -2.196083   -0.263356
H         0.391083   -2.030399   -0.245909
H         0.677678    2.227389    0.214624
H         3.132006    2.054890    0.186061
C        -2.214515   -1.205602   -0.358882
H        -1.302326   -0.503077   -0.806643
H        -1.955731   -1.884632   -1.200846
C        -3.567244   -0.586853   -0.650286
H        -3.930338   -0.043639    0.224633
H        -3.519019    0.102818   -1.495684
H        -4.280677   -1.381390   -0.886919
C        -2.170343   -2.024263    0.921182
H        -2.762317   -2.937548    0.785050
H        -1.153939   -2.308570    1.193981
H        -2.581537   -1.432806    1.739724
O        -1.590464    1.463131   -0.402864
C        -2.485037    2.243533    0.375309
H        -2.639961    1.773674    1.350362
H        -2.049914    3.239066    0.509789
H        -3.442643    2.345427   -0.146236
N         4.562122   -0.191585    0.013057
H         4.917389   -1.005626   -0.470217
H         5.036665    0.642448   -0.305870
