# Supplementary material for: Structure–function relationships in aryl diazirines reveal optimal design features to maximize C–H insertion
Source: Chem Sci. 2021 Aug 10;12(36):12138–48. doi: 10.1039/d1sc03631a (PMC8457397; doi:10.1039/d1sc03631a)
Supplement: SC-012-D1SC03631A-s286 [file SC-012-D1SC03631A-s286.xyz]

E=-439.930497027 Eh
H=-439.765510 Eh
G=-439.812365 Eh
19
0 3
C         0.445258    1.470912    0.027020
C         1.781419    1.147586    0.147751
C         2.214304   -0.186304    0.052217
C         1.255303   -1.185025   -0.179044
C        -0.084228   -0.869796   -0.304114
C        -0.530760    0.471697   -0.199505
C        -1.899964    0.794515   -0.314759
H         2.514743    1.931935    0.315890
H         0.127110    2.505598    0.107296
H        -0.813595   -1.650356   -0.496893
H         1.577923   -2.219189   -0.269601
O        -2.896649   -0.067482   -0.505876
C        -3.525727   -0.526305    0.694906
H        -3.988301    0.310761    1.224614
H        -4.288295   -1.244821    0.394803
H        -2.788305   -1.007874    1.345012
N         3.570599   -0.500771    0.121099
H         4.133511    0.165825    0.630007
H         3.770570   -1.450302    0.401356
