# Supplementary material for: Structure–function relationships in aryl diazirines reveal optimal design features to maximize C–H insertion
Source: Chem Sci. 2021 Aug 10;12(36):12138–48. doi: 10.1039/d1sc03631a (PMC8457397; doi:10.1039/d1sc03631a)
Supplement: SC-012-D1SC03631A-s287 [file SC-012-D1SC03631A-s287.xyz]

E=-558.992396035 Eh
H=-558.722295 Eh
G=-558.782583 Eh
30
0 3
C         0.944974   -0.935284   -0.386180
C         2.283656   -1.266590   -0.308693
C         3.251934   -0.295500   -0.008075
C         2.824172    1.022011    0.217074
C         1.486820    1.362021    0.146294
C         0.500743    0.389541   -0.157839
C        -0.870086    0.725849   -0.229329
H         2.596957   -2.292817   -0.482666
H         0.218497   -1.703002   -0.636574
H         1.173296    2.384852    0.323765
H         3.561543    1.784201    0.457153
C        -2.561815   -1.358385   -0.250046
H        -1.818113   -0.298453   -0.337652
H        -2.115828   -2.015352   -1.003487
C        -3.987631   -0.984413   -0.591596
H        -4.062922   -0.532059   -1.584534
H        -4.633225   -1.871689   -0.581082
H        -4.396495   -0.279801    0.140101
C        -2.340461   -1.846407    1.164682
H        -2.884573   -2.780023    1.353409
H        -1.279921   -2.023031    1.365099
H        -2.697224   -1.103907    1.886821
O        -1.273791    2.001997   -0.077588
C        -2.655977    2.169954    0.169026
H        -2.825668    3.236923    0.312384
H        -3.248004    1.814623   -0.682249
H        -2.958893    1.622495    1.070246
N         4.599048   -0.644770    0.123898
H         4.868451   -1.461986   -0.406084
H         5.241140    0.119656   -0.033143
