# Supplementary material for: Structure–function relationships in aryl diazirines reveal optimal design features to maximize C–H insertion
Source: Chem Sci. 2021 Aug 10;12(36):12138–48. doi: 10.1039/d1sc03631a (PMC8457397; doi:10.1039/d1sc03631a)
Supplement: SC-012-D1SC03631A-s288 [file SC-012-D1SC03631A-s288.xyz]

E=-627.976965682 Eh
H=-627.741531 Eh
G=-627.798257 Eh
27
0 1
C        -0.100192    1.215183    0.344234
C         1.279145    1.179073    0.267393
C         1.959418   -0.020219   -0.039685
C         1.179089   -1.173717   -0.247319
C        -0.205913   -1.120000   -0.191029
C        -0.874909    0.073079    0.099127
C        -2.327009    0.090049    0.295475
N        -2.798869    1.322594   -1.187409
N        -3.181642    1.520521   -0.116481
H         1.833408    2.089180    0.458669
H        -0.593642    2.150305    0.592444
H        -0.784553   -2.021563   -0.360126
H         1.651944   -2.124315   -0.459612
O        -2.980202   -1.019002   -0.032605
C        -4.264093   -1.146592    0.578701
H        -4.186308   -1.000565    1.658245
H        -4.952170   -0.407174    0.158371
H        -4.617127   -2.151567    0.350927
N         3.339316   -0.056275   -0.131667
C         3.998138   -1.341158   -0.228741
H         3.693029   -1.865836   -1.139936
H         5.075644   -1.185549   -0.282839
H         3.782219   -1.993920    0.630074
C         4.102546    1.078811    0.342581
H         5.165106    0.868279    0.221091
H         3.874229    1.974890   -0.243719
H         3.910877    1.304917    1.401734
