# Supplementary material for: Structure–function relationships in aryl diazirines reveal optimal design features to maximize C–H insertion
Source: Chem Sci. 2021 Aug 10;12(36):12138–48. doi: 10.1039/d1sc03631a (PMC8457397; doi:10.1039/d1sc03631a)
Supplement: SC-012-D1SC03631A-s289 [file SC-012-D1SC03631A-s289.xyz]

E=-628.025471390 Eh
H=-627.786997 Eh
G=-627.843369 Eh
27
0 1
C        -0.082244    1.267134   -0.026825
C         1.302488    1.207280   -0.051066
C         1.973376   -0.031746   -0.079347
C         1.183240   -1.199072   -0.059632
C        -0.200666   -1.126192   -0.035268
C        -0.855991    0.105393   -0.020661
C        -2.335163    0.187415    0.007751
N        -3.001457    1.320888   -0.597981
N        -2.977898    1.318284    0.643179
H         1.861226    2.134371   -0.047117
H        -0.563113    2.240422   -0.007465
H        -0.787124   -2.037489   -0.022525
H         1.649787   -2.175984   -0.062805
O        -2.948050   -1.045039    0.017335
C        -4.364167   -1.053852    0.032973
H        -4.654752   -2.103634    0.036425
H        -4.759754   -0.564474    0.929442
H        -4.779269   -0.564885   -0.854853
N         3.354107   -0.099614   -0.130658
C         3.998836   -1.377646    0.085963
H         3.717569   -2.092912   -0.693735
H         5.079365   -1.243643    0.035420
H         3.747290   -1.818575    1.061635
C         4.120777    1.108291    0.090375
H         5.183015    0.870169    0.035809
H         3.908274    1.851297   -0.685170
H         3.915711    1.566718    1.068902
