# Supplementary material for: Structure–function relationships in aryl diazirines reveal optimal design features to maximize C–H insertion
Source: Chem Sci. 2021 Aug 10;12(36):12138–48. doi: 10.1039/d1sc03631a (PMC8457397; doi:10.1039/d1sc03631a)
Supplement: SC-012-D1SC03631A-s290 [file SC-012-D1SC03631A-s290.xyz]

E=-518.544139204 Eh
H=-518.317984 Eh
G=-518.370815 Eh
25
0 1
C        -0.445243    1.475920   -0.000038
C         0.928677    1.314809    0.000003
C         1.491231    0.018608    0.000164
C         0.609745   -1.092628    0.000091
C        -0.756662   -0.904760    0.000044
C        -1.322441    0.383657    0.000011
C        -2.757267    0.702393   -0.000055
H         1.567161    2.189066   -0.000159
H        -0.881112    2.470914   -0.000144
H        -1.418157   -1.765778    0.000002
H         1.006563   -2.100377    0.000051
O        -3.430593   -0.434056    0.000012
C        -4.849790   -0.315567   -0.000039
H        -5.237060   -0.815131   -0.890972
H        -5.237110   -0.814944    0.890977
H        -5.117322    0.742059   -0.000156
N         2.850514   -0.162981    0.000313
C         3.404551   -1.500457   -0.000204
H         3.097045   -2.065374   -0.888853
H         4.492081   -1.435834    0.000443
H         3.096061   -2.066341    0.887461
C         3.730928    0.986004   -0.000076
H         4.765222    0.643863    0.000822
H         3.578227    1.611099   -0.888587
H         3.577168    1.612216    0.887429
