# Supplementary material for: Structure–function relationships in aryl diazirines reveal optimal design features to maximize C–H insertion
Source: Chem Sci. 2021 Aug 10;12(36):12138–48. doi: 10.1039/d1sc03631a (PMC8457397; doi:10.1039/d1sc03631a)
Supplement: SC-012-D1SC03631A-s291 [file SC-012-D1SC03631A-s291.xyz]

E=-637.549746969 Eh
H=-637.215528 Eh
G=-637.277100 Eh
36
0 1
C        -0.217003   -1.124459   -0.070901
C        -1.597034   -1.228846   -0.108493
C        -2.417345   -0.091107   -0.132457
C        -1.783931    1.155078   -0.116173
C        -0.395987    1.259368   -0.089277
C         0.426025    0.126645   -0.075650
C         1.899641    0.327321   -0.176616
H        -2.052275   -2.214022   -0.136707
H         0.364902   -2.041167   -0.025868
H         0.065642    2.240726   -0.071341
H        -2.369936    2.067305   -0.114058
C         2.957581   -1.228157    0.291824
H         2.026572   -0.564900    0.759256
H         2.662619   -1.979681    1.055805
C         4.291180   -0.633784    0.699209
H         4.690271   -0.013042   -0.105648
H         4.200400   -0.023275    1.600119
H         4.998732   -1.444417    0.895277
C         2.977069   -1.926456   -1.058120
H         3.572087   -2.844505   -0.979072
H         1.976700   -2.191570   -1.400423
H         3.417586   -1.260862   -1.800998
O         2.325393    1.430886    0.527327
C         3.244126    2.268898   -0.157925
H         3.439928    1.870816   -1.157251
H         2.807842    3.269676   -0.237973
H         4.179363    2.336312    0.407619
N        -3.825009   -0.245973   -0.201205
C        -4.585361    0.961706   -0.443459
H        -4.198778    1.474504   -1.327140
H        -5.626659    0.688374   -0.633407
H        -4.569180    1.666815    0.406551
C        -4.413124   -1.035456    0.871732
H        -5.445708   -1.284424    0.610842
H        -3.865940   -1.967934    1.008954
H        -4.417270   -0.494524    1.833120
