# Supplementary material for: Structure–function relationships in aryl diazirines reveal optimal design features to maximize C–H insertion
Source: Chem Sci. 2021 Aug 10;12(36):12138–48. doi: 10.1039/d1sc03631a (PMC8457397; doi:10.1039/d1sc03631a)
Supplement: SC-012-D1SC03631A-s292 [file SC-012-D1SC03631A-s292.xyz]

E=-518.504667246 Eh
H=-518.279672 Eh
G=-518.333574 Eh
25
0 3
C        -0.445492    1.571604   -0.063836
C         0.913024    1.339650    0.000377
C         1.441486    0.033384   -0.111899
C         0.522887   -1.026142   -0.275526
C        -0.837216   -0.794035   -0.342680
C        -1.368299    0.514850   -0.237487
C        -2.758259    0.749146   -0.294925
H         1.575052    2.184924    0.142116
H        -0.821699    2.585975    0.026288
H        -1.520452   -1.625490   -0.486506
H         0.876445   -2.046858   -0.356037
O        -3.706753   -0.176631   -0.427990
C        -4.250267   -0.652055    0.807357
H        -4.738463    0.164326    1.346406
H        -4.980421   -1.420639    0.554132
H        -3.455424   -1.076580    1.428952
N         2.809395   -0.196448   -0.075280
C         3.277046   -1.557796    0.077870
H         2.976541   -2.169619   -0.778559
H         4.366637   -1.557547    0.114733
H         2.896017   -2.038216    0.991733
C         3.679312    0.873599    0.365353
H         4.710289    0.519177    0.357865
H         3.619865    1.727440   -0.316806
H         3.438547    1.228066    1.378942
