# Supplementary material for: Structure–function relationships in aryl diazirines reveal optimal design features to maximize C–H insertion
Source: Chem Sci. 2021 Aug 10;12(36):12138–48. doi: 10.1039/d1sc03631a (PMC8457397; doi:10.1039/d1sc03631a)
Supplement: SC-012-D1SC03631A-s293 [file SC-012-D1SC03631A-s293.xyz]

E=-637.566423433 Eh
H=-637.236260 Eh
G=-637.303353 Eh
36
0 3
C         0.236517   -0.823922   -0.323887
C         1.590329   -1.078697   -0.226638
C         2.512894   -0.048025    0.055209
C         1.995279    1.255669    0.210373
C         0.640923    1.511310    0.117846
C        -0.289627    0.477216   -0.148789
C        -1.675954    0.731905   -0.241429
H         1.935237   -2.094106   -0.378258
H        -0.439021   -1.642871   -0.554661
H         0.273075    2.523541    0.245967
H         2.661904    2.086461    0.407862
C        -3.244696   -1.445635   -0.210357
H        -2.562112   -0.347910   -0.325671
H        -2.752045   -2.100547   -0.935951
C        -4.685020   -1.165731   -0.579821
H        -4.773373   -0.754267   -1.589329
H        -5.280035   -2.087063   -0.543494
H        -5.141769   -0.459415    0.121320
C        -3.013765   -1.872399    1.222521
H        -3.504614   -2.829652    1.437255
H        -1.947285   -1.979175    1.440138
H        -3.422611   -1.128361    1.914882
O        -2.152813    1.988240   -0.141269
C        -3.545551    2.086531    0.080216
H        -3.776837    3.146558    0.183664
H        -4.103720    1.669526   -0.766018
H        -3.831916    1.554169    0.995874
N         3.874288   -0.309138    0.185217
C         4.788802    0.813173    0.156002
H         4.613064    1.476635    1.008130
H         5.810584    0.440821    0.236756
H         4.704385    1.410004   -0.765226
C         4.372278   -1.582429   -0.291154
H         5.452522   -1.618022   -0.146284
H         3.937231   -2.406320    0.282688
H         4.155376   -1.755757   -1.356564
