# Supplementary material for: Structure–function relationships in aryl diazirines reveal optimal design features to maximize C–H insertion
Source: Chem Sci. 2021 Aug 10;12(36):12138–48. doi: 10.1039/d1sc03631a (PMC8457397; doi:10.1039/d1sc03631a)
Supplement: SC-012-D1SC03631A-s295 [file SC-012-D1SC03631A-s295.xyz]

E=-698.539198990 Eh
H=-698.373390 Eh
G=-698.426298 Eh
21
0 1
C         0.027974    1.278124   -0.000040
C         1.414225    1.212133   -0.000032
C         2.015894   -0.038424   -0.000003
C         1.285820   -1.218714    0.000035
C        -0.100134   -1.141726    0.000034
C        -0.733460    0.104520   -0.000009
C        -2.214734    0.186134   -0.000009
N        -2.862806    1.326344   -0.618647
N        -2.862808    1.326345    0.618624
H         2.030295    2.102274   -0.000038
H        -0.459433    2.246889   -0.000069
H        -0.700909   -2.042309    0.000070
H         1.805953   -2.168211    0.000081
O        -2.825787   -1.042014   -0.000009
C        -4.245473   -1.053465    0.000027
H        -4.531547   -2.103884    0.000023
H        -4.648304   -0.565373    0.893280
H        -4.648350   -0.565353   -0.893194
N         3.485498   -0.114919    0.000001
O         4.102197    0.934269    0.000121
O         3.990144   -1.222245   -0.000115
