# Supplementary material for: Structure–function relationships in aryl diazirines reveal optimal design features to maximize C–H insertion
Source: Chem Sci. 2021 Aug 10;12(36):12138–48. doi: 10.1039/d1sc03631a (PMC8457397; doi:10.1039/d1sc03631a)
Supplement: SC-012-D1SC03631A-s296 [file SC-012-D1SC03631A-s296.xyz]

E=-589.053600779 Eh
H=-588.900269 Eh
G=-588.949510 Eh
19
0 1
C        -0.323087    1.479712   -0.000263
C         1.056925    1.307346   -0.000012
C         1.544332    0.009065    0.000326
C         0.722799   -1.114461    0.000376
C        -0.649579   -0.919787    0.000193
C        -1.183751    0.378340   -0.000144
C        -2.645517    0.710957   -0.000434
H         1.748752    2.139931   -0.000044
H        -0.762811    2.471702   -0.000561
H        -1.323757   -1.769422    0.000311
H         1.170223   -2.100425    0.000647
O        -3.302188   -0.417619    0.000204
C        -4.730385   -0.319843    0.000027
H        -5.100016   -0.828437   -0.891580
H        -5.100161   -0.827292    0.892227
H        -5.011049    0.733496   -0.000673
N         3.006638   -0.192762   -0.000019
O         3.710438    0.799301    0.000542
O         3.414491   -1.338957   -0.000822
