# Supplementary material for: Structure–function relationships in aryl diazirines reveal optimal design features to maximize C–H insertion
Source: Chem Sci. 2021 Aug 10;12(36):12138–48. doi: 10.1039/d1sc03631a (PMC8457397; doi:10.1039/d1sc03631a)
Supplement: SC-012-D1SC03631A-s297 [file SC-012-D1SC03631A-s297.xyz]

E=-708.076181810 Eh
H=-707.814208 Eh
G=-707.872006 Eh
30
0 1
C        -0.201329   -0.939658    0.446420
C        -1.576182   -1.071108    0.510441
C        -2.381303   -0.067310   -0.017494
C        -1.828932    1.069472   -0.603924
C        -0.456031    1.192217   -0.676876
C         0.399187    0.184569   -0.163187
C         1.818767    0.345790   -0.428550
H        -2.040919   -1.928399    0.981805
H         0.416408   -1.706155    0.905091
H        -0.012918    2.060486   -1.153470
H        -2.486900    1.835494   -0.995819
C         3.019908   -1.106960    0.262305
H         2.168688   -0.325093    0.666297
H         2.963330   -1.582650    1.260584
C         4.370526   -0.439050    0.108004
H         4.539045    0.326805    0.868071
H         5.145287   -1.203743    0.214223
H         4.453979    0.025799   -0.875007
C         2.710144   -2.154073   -0.792597
H         3.338961   -3.032405   -0.609367
H         1.666628   -2.470366   -0.767630
H         2.919030   -1.749891   -1.782849
O         2.423951    1.540588   -0.259730
C         2.170615    2.244783    0.959740
H         2.582537    1.676521    1.804477
H         2.678502    3.206392    0.885240
H         1.098487    2.392708    1.113348
N        -3.827441   -0.199074    0.062252
O        -4.507596    0.707341   -0.391831
O        -4.280140   -1.208432    0.579503
