# Supplementary material for: Structure–function relationships in aryl diazirines reveal optimal design features to maximize C–H insertion
Source: Chem Sci. 2021 Aug 10;12(36):12138–48. doi: 10.1039/d1sc03631a (PMC8457397; doi:10.1039/d1sc03631a)
Supplement: SC-012-D1SC03631A-s298 [file SC-012-D1SC03631A-s298.xyz]

E=-589.024105011 Eh
H=-588.871446 Eh
G=-588.922581 Eh
19
0 3
C        -0.321702    1.469957   -0.067257
C         1.043612    1.302879   -0.006356
C         1.568172    0.007503   -0.000692
C         0.751429   -1.124330   -0.052304
C        -0.615760   -0.963684   -0.107477
C        -1.185156    0.342030   -0.116584
C        -2.570742    0.515662   -0.184223
H         1.721074    2.146399    0.034498
H        -0.753163    2.464889   -0.077964
H        -1.273942   -1.823912   -0.147123
H         1.210014   -2.105386   -0.044776
O        -3.478134   -0.434743   -0.288460
C        -4.717501   -0.188531    0.384669
H        -5.189682    0.711395   -0.016130
H        -5.344555   -1.057082    0.193331
H        -4.545826   -0.073138    1.457991
N         3.011657   -0.167821    0.061480
O         3.704497    0.836472    0.108647
O         3.446183   -1.308894    0.063707
