# Supplementary material for: Structure–function relationships in aryl diazirines reveal optimal design features to maximize C–H insertion
Source: Chem Sci. 2021 Aug 10;12(36):12138–48. doi: 10.1039/d1sc03631a (PMC8457397; doi:10.1039/d1sc03631a)
Supplement: SC-012-D1SC03631A-s299 [file SC-012-D1SC03631A-s299.xyz]

E=-708.089180627 Eh
H=-707.831277 Eh
G=-707.894667 Eh
30
0 3
C         0.336129   -0.846700   -0.304134
C         1.687226   -1.109276   -0.264254
C         2.576290   -0.054355   -0.041698
C         2.133554    1.258198    0.140466
C         0.782394    1.523603    0.102539
C        -0.154708    0.474723   -0.120151
C        -1.535867    0.733632   -0.153249
H         2.079338   -2.109008   -0.401966
H        -0.365682   -1.654745   -0.482570
H         0.414754    2.533235    0.243047
H         2.863178    2.040568    0.309076
C        -3.148324   -1.426268   -0.223139
H        -2.442343   -0.348378   -0.276824
H        -2.623983   -2.073320   -0.933489
C        -4.556746   -1.109598   -0.676259
H        -4.573938   -0.672151   -1.678319
H        -5.161702   -2.024113   -0.704300
H        -5.050493   -0.417882    0.013683
C        -3.011453   -1.889597    1.210636
H        -3.531337   -2.842275    1.366370
H        -1.963196   -2.026585    1.490664
H        -3.450736   -1.158252    1.897471
O        -2.003677    1.971313    0.001589
C        -3.416394    2.098710    0.085806
H        -3.625352    3.159028    0.217949
H        -3.888960    1.736745   -0.832576
H        -3.799036    1.534265    0.943009
N         4.002174   -0.331409    0.000428
O         4.362750   -1.487815   -0.160229
O         4.759886    0.607038    0.194440
