# Supplementary material for: Structure–function relationships in aryl diazirines reveal optimal design features to maximize C–H insertion
Source: Chem Sci. 2021 Aug 10;12(36):12138–48. doi: 10.1039/d1sc03631a (PMC8457397; doi:10.1039/d1sc03631a)
Supplement: SC-012-D1SC03631A-s300 [file SC-012-D1SC03631A-s300.xyz]

E=-569.262720691 Eh
H=-569.100010 Eh
G=-569.149152 Eh
20
0 1
C        -0.706488    1.155883   -0.445776
C        -2.085323    1.090033   -0.381521
C        -2.709311   -0.106864   -0.013810
C        -1.938080   -1.225326    0.291565
C        -0.549835   -1.147138    0.246753
C         0.085465    0.043069   -0.117110
C         1.542682    0.074954   -0.302152
N         1.947671    1.441872    1.074771
N         2.358070    1.560172    0.004199
H        -2.704526    1.946842   -0.621994
H        -0.226307    2.082715   -0.744067
H         0.051238   -2.016437    0.487981
H        -2.421377   -2.158536    0.570470
O         2.213521   -0.982394    0.135879
C         3.508060   -1.140572   -0.448027
H         3.439470   -1.098647   -1.536988
H         4.175186   -0.350209   -0.091888
H         3.877637   -2.111752   -0.121821
O        -4.068362   -0.115905    0.017959
H        -4.375797   -0.986118    0.295267
