# Supplementary material for: Structure–function relationships in aryl diazirines reveal optimal design features to maximize C–H insertion
Source: Chem Sci. 2021 Aug 10;12(36):12138–48. doi: 10.1039/d1sc03631a (PMC8457397; doi:10.1039/d1sc03631a)
Supplement: SC-012-D1SC03631A-s301 [file SC-012-D1SC03631A-s301.xyz]

E=-569.311151671 Eh
H=-569.145416 Eh
G=-569.194316 Eh
20
0 1
C         0.731531    1.236831   -0.000015
C         2.114627    1.145229   -0.000017
C         2.726003   -0.109282    0.000016
C         1.943541   -1.263851    0.000023
C         0.557580   -1.165288    0.000024
C        -0.061442    0.084295    0.000004
C        -1.540505    0.196430    0.000004
N        -2.171558    1.342088   -0.620279
N        -2.171558    1.342063    0.620334
H         2.740035    2.030615   -0.000029
H         0.265609    2.217101   -0.000028
H        -0.052898   -2.060197    0.000032
H         2.418961   -2.241539    0.000033
O        -2.176555   -1.023316   -0.000021
C        -3.593610   -1.005406   -0.000029
H        -3.903384   -2.049544   -0.000058
H        -3.988764   -0.508790    0.892430
H        -3.988754   -0.508744   -0.892467
O         4.084237   -0.142116   -0.000031
H         4.383196   -1.058257    0.000055
