# Supplementary material for: Structure–function relationships in aryl diazirines reveal optimal design features to maximize C–H insertion
Source: Chem Sci. 2021 Aug 10;12(36):12138–48. doi: 10.1039/d1sc03631a (PMC8457397; doi:10.1039/d1sc03631a)
Supplement: SC-012-D1SC03631A-s302 [file SC-012-D1SC03631A-s302.xyz]

E=-459.828648973 Eh
H=-459.675310 Eh
G=-459.719853 Eh
18
0 1
C         0.444551    1.407088   -0.000000
C         1.812374    1.186905   -0.000001
C         2.287085   -0.126322    0.000010
C         1.394508   -1.207099    0.000001
C         0.031495   -0.968834    0.000001
C        -0.468965    0.343821   -0.000000
C        -1.898098    0.722583   -0.000000
H         2.529225    2.000041   -0.000001
H         0.043521    2.416106   -0.000000
H        -0.668268   -1.798487   -0.000004
H         1.781252   -2.223729   -0.000000
O        -2.611590   -0.383034   -0.000002
C        -4.027962   -0.212490    0.000000
H        -4.430180   -0.698352   -0.891298
H        -4.430177   -0.698336    0.891307
H        -4.255653    0.854125   -0.000008
O         3.630013   -0.302063   -0.000006
H         3.832959   -1.244511   -0.000002
