# Supplementary material for: Structure–function relationships in aryl diazirines reveal optimal design features to maximize C–H insertion
Source: Chem Sci. 2021 Aug 10;12(36):12138–48. doi: 10.1039/d1sc03631a (PMC8457397; doi:10.1039/d1sc03631a)
Supplement: SC-012-D1SC03631A-s303 [file SC-012-D1SC03631A-s303.xyz]

E=-578.837272831 Eh
H=-578.575485 Eh
G=-578.630222 Eh
29
0 1
C         0.977636   -1.132696   -0.097451
C         2.359946   -1.243597   -0.131352
C         3.156990   -0.104212   -0.038024
C         2.547773    1.142529    0.071139
C         1.161446    1.248607    0.098579
C         0.340914    0.113886    0.032485
C        -1.129835    0.305022    0.205233
H         2.841118   -2.209634   -0.239332
H         0.389636   -2.040335   -0.201885
H         0.698440    2.226217    0.173159
H         3.158266    2.041283    0.128469
C        -2.208923   -1.197771   -0.366294
H        -1.290781   -0.495846   -0.803635
H        -1.942232   -1.876282   -1.205413
C        -3.552677   -0.567117   -0.673419
H        -3.923511   -0.023753    0.198135
H        -3.488682    0.124287   -1.516284
H        -4.268964   -1.355635   -0.920971
C        -2.188364   -2.017448    0.913672
H        -2.792280   -2.921685    0.770225
H        -1.179443   -2.317749    1.196623
H        -2.599339   -1.421401    1.728979
O        -1.572166    1.469228   -0.382887
C        -2.464059    2.244213    0.404504
H        -2.627035    1.759794    1.371015
H        -2.022042    3.234030    0.557205
H        -3.417792    2.361574   -0.120440
O         4.512594   -0.272241   -0.069742
H         4.936145    0.590755   -0.009258
