# Supplementary material for: Structure–function relationships in aryl diazirines reveal optimal design features to maximize C–H insertion
Source: Chem Sci. 2021 Aug 10;12(36):12138–48. doi: 10.1039/d1sc03631a (PMC8457397; doi:10.1039/d1sc03631a)
Supplement: SC-012-D1SC03631A-s304 [file SC-012-D1SC03631A-s304.xyz]

E=-459.790582681 Eh
H=-459.638269 Eh
G=-459.684702 Eh
18
0 3
C         0.460362    1.471070    0.026444
C         1.796845    1.154062    0.155104
C         2.214486   -0.179774    0.065423
C         1.275253   -1.188927   -0.158965
C        -0.067893   -0.876269   -0.291063
C        -0.510836    0.464798   -0.197585
C        -1.881229    0.786803   -0.323657
H         2.545138    1.919992    0.326647
H         0.136600    2.504539    0.096659
H        -0.796004   -1.658086   -0.481601
H         1.601979   -2.223698   -0.235012
O        -2.874672   -0.076598   -0.514802
C        -3.530541   -0.508370    0.682735
H        -4.002948    0.340973    1.182986
H        -4.287362   -1.232075    0.381223
H        -2.807924   -0.976378    1.358644
O         3.545654   -0.428506    0.203044
H         3.703984   -1.374783    0.113901
