# Supplementary material for: Structure–function relationships in aryl diazirines reveal optimal design features to maximize C–H insertion
Source: Chem Sci. 2021 Aug 10;12(36):12138–48. doi: 10.1039/d1sc03631a (PMC8457397; doi:10.1039/d1sc03631a)
Supplement: SC-012-D1SC03631A-s305 [file SC-012-D1SC03631A-s305.xyz]

E=-578.852886621 Eh
H=-578.595462 Eh
G=-578.655342 Eh
29
0 3
C         0.949314   -0.952558   -0.367359
C         2.285107   -1.295278   -0.303642
C         3.247564   -0.319540   -0.021877
C         2.849899    1.001643    0.194333
C         1.510797    1.351011    0.135708
C         0.519758    0.379836   -0.146288
C        -0.851521    0.723411   -0.202768
H         2.614233   -2.314776   -0.472576
H         0.212049   -1.715714   -0.598355
H         1.205300    2.376949    0.307442
H         3.598092    1.760864    0.412592
C        -2.564951   -1.344304   -0.251489
H        -1.809350   -0.294754   -0.322012
H        -2.111189   -2.004236   -0.997635
C        -3.979061   -0.953393   -0.621631
H        -4.028384   -0.497998   -1.614754
H        -4.633543   -1.834054   -0.627424
H        -4.396085   -0.246660    0.103306
C        -2.377876   -1.838876    1.165970
H        -2.936625   -2.766561    1.339942
H        -1.323943   -2.029704    1.387205
H        -2.740632   -1.094849    1.883496
O        -1.243618    2.000567   -0.042476
C        -2.631422    2.184368    0.161849
H        -2.791158    3.251978    0.310641
H        -3.200051    1.844818   -0.711247
H        -2.968741    1.632442    1.047748
O         4.550898   -0.717000    0.026606
H         5.106144    0.045781    0.221755
