# Supplementary material for: Structure–function relationships in aryl diazirines reveal optimal design features to maximize C–H insertion
Source: Chem Sci. 2021 Aug 10;12(36):12138–48. doi: 10.1039/d1sc03631a (PMC8457397; doi:10.1039/d1sc03631a)
Supplement: SC-012-D1SC03631A-s306 [file SC-012-D1SC03631A-s306.xyz]

E=-608.545666482 Eh
H=-608.352761 Eh
G=-608.405180 Eh
23
0 1
C        -0.170455    1.310540   -0.438456
C        -1.548086    1.358142   -0.405033
C        -2.288165    0.207652   -0.094059
C        -1.624753   -0.984945    0.186397
C        -0.230437   -1.018467    0.170889
C         0.514905    0.120149   -0.134341
C         1.972402    0.028015   -0.291571
N         2.466158    1.326357    1.123926
N         2.908324    1.429362    0.064592
H        -2.088531    2.271749   -0.626366
H         0.393263    2.202952   -0.692008
H         0.287231   -1.945101    0.391751
H        -2.173136   -1.888667    0.422552
O         2.540329   -1.092635    0.133695
C         3.827283   -1.350776   -0.430894
H         3.784974   -1.274707   -1.519346
H         4.554646   -0.632652   -0.041212
H         4.102436   -2.359206   -0.125038
O        -3.637925    0.357676   -0.100771
C        -4.417913   -0.772473    0.220487
H        -5.457233   -0.449944    0.169808
H        -4.254897   -1.587004   -0.495494
H        -4.198051   -1.134802    1.231830
