# Supplementary material for: Structure–function relationships in aryl diazirines reveal optimal design features to maximize C–H insertion
Source: Chem Sci. 2021 Aug 10;12(36):12138–48. doi: 10.1039/d1sc03631a (PMC8457397; doi:10.1039/d1sc03631a)
Supplement: SC-012-D1SC03631A-s307 [file SC-012-D1SC03631A-s307.xyz]

E=-608.593981001 Eh
H=-608.398050 Eh
G=-608.450138 Eh
23
0 1
C         0.193303    1.386644   -0.000015
C         1.576089    1.415695   -0.000032
C         2.304546    0.220894   -0.000073
C         1.630238   -1.000981   -0.000112
C         0.237329   -1.019455   -0.000084
C        -0.492880    0.165347   -0.000029
C        -1.975862    0.143543    0.000011
N        -2.708152    1.227673   -0.620242
N        -2.708115    1.227680    0.620297
H         2.122525    2.352072   -0.000001
H        -0.358100    2.321481    0.000023
H        -0.289938   -1.965940   -0.000112
H         2.171868   -1.938792   -0.000188
O        -2.499773   -1.128367    0.000039
C        -3.912538   -1.238273    0.000031
H        -4.126924   -2.306112    0.000048
H        -4.351104   -0.779335    0.892449
H        -4.351091   -0.779364   -0.892408
O         3.655336    0.354027   -0.000006
C         4.426695   -0.827228    0.000132
H         4.230074   -1.432509    0.892982
H         4.231793   -1.431590   -0.893706
H         5.468733   -0.509777    0.001288
