# Supplementary material for: Structure–function relationships in aryl diazirines reveal optimal design features to maximize C–H insertion
Source: Chem Sci. 2021 Aug 10;12(36):12138–48. doi: 10.1039/d1sc03631a (PMC8457397; doi:10.1039/d1sc03631a)
Supplement: SC-012-D1SC03631A-s308 [file SC-012-D1SC03631A-s308.xyz]

E=-499.111123038 Eh
H=-498.927625 Eh
G=-498.975499 Eh
21
0 1
C        -0.151493    1.572352    0.000021
C         1.228632    1.493570   -0.000011
C         1.847153    0.236983   -0.000096
C         1.074337   -0.933289   -0.000171
C        -0.309333   -0.831366   -0.000122
C        -0.947901    0.416636   -0.000016
C        -2.409958    0.639187    0.000044
H         1.858571    2.375998    0.000027
H        -0.655335    2.534160    0.000088
H        -0.916967   -1.730878   -0.000181
H         1.543876   -1.909486   -0.000317
O        -3.000197   -0.536907    0.000024
C        -4.426497   -0.520429    0.000074
H        -4.773900   -1.046986   -0.891209
H        -4.773838   -1.047048    0.891344
H        -4.768269    0.515282    0.000122
O         3.200198    0.250791   -0.000085
C         3.875501   -0.989657    0.000222
H         3.631654   -1.575707    0.893649
H         3.632511   -1.575687   -0.893444
H         4.939053   -0.754637    0.000740
