# Supplementary material for: Structure–function relationships in aryl diazirines reveal optimal design features to maximize C–H insertion
Source: Chem Sci. 2021 Aug 10;12(36):12138–48. doi: 10.1039/d1sc03631a (PMC8457397; doi:10.1039/d1sc03631a)
Supplement: SC-012-D1SC03631A-s309 [file SC-012-D1SC03631A-s309.xyz]

E=-618.120195730 Eh
H=-617.828174 Eh
G=-617.885974 Eh
32
0 1
C         0.499032   -1.233266   -0.085437
C         1.870397   -1.414979   -0.120633
C         2.734533   -0.319926   -0.037853
C         2.195917    0.960506    0.062416
C         0.812882    1.134492    0.090045
C        -0.068756    0.049425    0.034861
C        -1.526515    0.318006    0.207691
H         2.301815   -2.405194   -0.221312
H        -0.136887   -2.109023   -0.180593
H         0.404021    2.136561    0.157472
H         2.835522    1.833979    0.112720
C        -2.685535   -1.123247   -0.370370
H        -1.728023   -0.471417   -0.802663
H        -2.450536   -1.816129   -1.206981
C        -3.989889   -0.418880   -0.687389
H        -4.335619    0.145867    0.180888
H        -3.881625    0.266726   -1.530443
H        -4.747566   -1.166503   -0.938621
C        -2.720465   -1.941454    0.910217
H        -3.374278   -2.809780    0.763167
H        -1.732407   -2.298714    1.200367
H        -3.102197   -1.322148    1.722429
O        -1.907754    1.505094   -0.376479
C        -2.755183    2.324563    0.414827
H        -2.949075    1.843107    1.377107
H        -2.256975    3.285806    0.576793
H        -3.698668    2.501078   -0.112032
O         4.069233   -0.605838   -0.073230
C         4.957593    0.483723   -0.006747
H         4.817641    1.169105   -0.852210
H         4.836352    1.044934    0.928376
H         5.962600    0.063916   -0.046563
