# Supplementary material for: Structure–function relationships in aryl diazirines reveal optimal design features to maximize C–H insertion
Source: Chem Sci. 2021 Aug 10;12(36):12138–48. doi: 10.1039/d1sc03631a (PMC8457397; doi:10.1039/d1sc03631a)
Supplement: SC-012-D1SC03631A-s310 [file SC-012-D1SC03631A-s310.xyz]

E=-499.073499668 Eh
H=-498.890963 Eh
G=-498.940728 Eh
21
0 3
C        -0.160278    1.650356    0.041475
C         1.202681    1.497855    0.158043
C         1.790278    0.226924    0.045048
C         0.984577   -0.889876   -0.191902
C        -0.390826   -0.737540   -0.311747
C        -0.999415    0.532212   -0.194968
C        -2.400056    0.682273   -0.308738
H         1.853277    2.346587    0.339167
H        -0.609567    2.634279    0.130269
H        -1.016432   -1.601578   -0.512005
H         1.417298   -1.878520   -0.289253
O        -3.279781   -0.295119   -0.507613
C        -3.861260   -0.827968    0.687643
H        -4.430420   -0.054195    1.209378
H        -4.524784   -1.635541    0.379488
H        -3.077053   -1.213584    1.346684
O         3.143003    0.189664    0.178632
C         3.771700   -1.066409    0.062415
H         3.598464   -1.510533   -0.925282
H         4.838140   -0.887808    0.195739
H         3.420881   -1.762434    0.834050
