# Supplementary material for: Structure–function relationships in aryl diazirines reveal optimal design features to maximize C–H insertion
Source: Chem Sci. 2021 Aug 10;12(36):12138–48. doi: 10.1039/d1sc03631a (PMC8457397; doi:10.1039/d1sc03631a)
Supplement: SC-012-D1SC03631A-s311 [file SC-012-D1SC03631A-s311.xyz]

E=-618.135718971 Eh
H=-617.848117 Eh
G=-617.911329 Eh
32
0 3
C         0.499498   -0.982719   -0.391387
C         1.828754   -1.340343   -0.346397
C         2.816682   -0.378572   -0.084594
C         2.443752    0.950426    0.131271
C         1.103518    1.312376    0.090426
C         0.093480    0.358693   -0.170097
C        -1.273381    0.721326   -0.207014
H         2.143743   -2.364581   -0.514692
H        -0.251712   -1.736894   -0.606631
H         0.816321    2.343771    0.261785
H         3.188469    1.711276    0.333963
C        -3.017532   -1.321255   -0.230470
H        -2.247002   -0.282816   -0.311830
H        -2.582457   -1.988894   -0.980858
C        -4.430016   -0.910044   -0.584470
H        -4.484221   -0.454451   -1.577257
H        -5.097291   -1.781086   -0.582135
H        -4.828298   -0.196954    0.144768
C        -2.821013   -1.816363    1.185508
H        -3.392880   -2.734315    1.368378
H        -1.767711   -2.024190    1.394049
H        -3.162361   -1.065092    1.906001
O        -1.645603    2.004041   -0.045298
C        -3.027822    2.208109    0.176401
H        -3.170182    3.278110    0.325713
H        -3.612494    1.875752   -0.688843
H        -3.361774    1.662294    1.067357
O         4.099069   -0.837833   -0.064028
C         5.116468    0.102034    0.191441
H         4.995334    0.566101    1.178068
H         6.056241   -0.448992    0.165346
H         5.136219    0.889286   -0.572281
