# Supplementary material for: Structure–function relationships in aryl diazirines reveal optimal design features to maximize C–H insertion
Source: Chem Sci. 2021 Aug 10;12(36):12138–48. doi: 10.1039/d1sc03631a (PMC8457397; doi:10.1039/d1sc03631a)
Supplement: SC-012-D1SC03631A-s312 [file SC-012-D1SC03631A-s312.xyz]

E=-651.252319404 Eh
H=-650.976131 Eh
G=-651.034515 Eh
31
0 1
C        -0.403622    1.184113    0.415713
C         0.976089    1.123770    0.358176
C         1.653681   -0.062085    0.026569
C         0.874789   -1.185024   -0.248771
C        -0.517979   -1.135019   -0.210787
C        -1.177179    0.051138    0.115604
C        -2.634839    0.046149    0.305202
N        -3.052073    1.474415   -1.011469
N        -3.476915    1.537889    0.055943
H         1.544228    2.021455    0.585701
H        -0.894082    2.114425    0.684772
H        -1.100858   -2.022485   -0.430158
H         1.346237   -2.126844   -0.506281
O        -3.289527   -0.995992   -0.184042
C        -4.578262   -1.207809    0.397008
H        -4.505634   -1.209890    1.486392
H        -5.263580   -0.417901    0.076217
H        -4.927341   -2.172276    0.030940
C         3.183068   -0.073809   -0.012281
C         3.739109   -1.449647   -0.392520
H         4.832298   -1.410440   -0.409418
H         3.443059   -2.216692    0.329877
H         3.399828   -1.759727   -1.385779
C         3.673380    0.949847   -1.050599
H         3.342276    1.962736   -0.805223
H         4.767838    0.953824   -1.089095
H         3.293737    0.702912   -2.046476
C         3.731504    0.303674    1.374448
H         3.394841   -0.411058    2.131304
H         4.826565    0.301850    1.360757
H         3.401296    1.300123    1.680930
