# Supplementary material for: Structure–function relationships in aryl diazirines reveal optimal design features to maximize C–H insertion
Source: Chem Sci. 2021 Aug 10;12(36):12138–48. doi: 10.1039/d1sc03631a (PMC8457397; doi:10.1039/d1sc03631a)
Supplement: SC-012-D1SC03631A-s313 [file SC-012-D1SC03631A-s313.xyz]

E=-651.300413077 Eh
H=-651.021125 Eh
G=-651.079302 Eh
31
0 1
C        -0.404128    1.294807    0.000010
C         0.987314    1.241123    0.000013
C         1.667988    0.021987    0.000005
C         0.894740   -1.147232   -0.000012
C        -0.491713   -1.107514   -0.000013
C        -1.155609    0.121401   -0.000000
C        -2.637830    0.183475   -0.000000
N        -3.304715    1.309989   -0.619848
N        -3.304713    1.310011    0.619811
H         1.537650    2.174868    0.000022
H        -0.899744    2.260525    0.000017
H        -1.070066   -2.023682   -0.000023
H         1.385666   -2.116411   -0.000029
O        -3.235202   -1.055003    0.000021
C        -4.652069   -1.081963    0.000013
H        -4.928504   -2.135390    0.000033
H        -5.062831   -0.598087    0.892475
H        -5.062820   -0.598124   -0.892475
C         3.195289   -0.079150    0.000001
C         3.654176   -0.840405   -1.255383
H         4.746157   -0.921212   -1.268751
H         3.242035   -1.852779   -1.285957
H         3.335900   -0.318619   -2.162800
C         3.864612    1.298841    0.000066
H         3.593298    1.878021    0.888195
H         4.951727    1.176731    0.000078
H         3.593330    1.878094   -0.888025
C         3.654180   -0.840517    1.255314
H         4.746163   -0.921307    1.268680
H         3.335892   -0.318828    2.162782
H         3.242060   -1.852902    1.285788
