# Supplementary material for: Structure–function relationships in aryl diazirines reveal optimal design features to maximize C–H insertion
Source: Chem Sci. 2021 Aug 10;12(36):12138–48. doi: 10.1039/d1sc03631a (PMC8457397; doi:10.1039/d1sc03631a)
Supplement: SC-012-D1SC03631A-s314 [file SC-012-D1SC03631A-s314.xyz]

E=-541.815808760 Eh
H=-541.549050 Eh
G=-541.603196 Eh
29
0 1
C        -0.777466    1.509453    0.000019
C         0.607488    1.358763    0.000054
C         1.186272    0.087979    0.000056
C         0.328362   -1.027918    0.000014
C        -1.046729   -0.880460   -0.000011
C        -1.624153    0.400838   -0.000005
C        -3.079424    0.698390   -0.000032
H         1.232392    2.244282    0.000087
H        -1.231839    2.495886    0.000016
H        -1.694531   -1.751419   -0.000032
H         0.753228   -2.028060    0.000001
O        -3.722155   -0.446765    0.000024
C        -5.147251   -0.366400    0.000005
H        -5.516267   -0.877523   -0.891326
H        -5.516285   -0.877454    0.891367
H        -5.441971    0.683587   -0.000040
C         2.700685   -0.131941    0.000004
C         3.096808   -0.928155    1.255459
H         2.607304   -1.905358    1.285336
H         4.179244   -1.093011    1.269020
H         2.819874   -0.383356    2.162905
C         3.096863   -0.926782   -1.256299
H         2.820081   -0.380932   -2.163160
H         4.179285   -1.091742   -1.269920
H         2.607246   -1.903894   -1.287304
C         3.478323    1.187962    0.000748
H         3.254544    1.787566   -0.886953
H         3.254247    1.786730    0.888935
H         4.552016    0.978443    0.000814
