# Supplementary material for: Structure–function relationships in aryl diazirines reveal optimal design features to maximize C–H insertion
Source: Chem Sci. 2021 Aug 10;12(36):12138–48. doi: 10.1039/d1sc03631a (PMC8457397; doi:10.1039/d1sc03631a)
Supplement: SC-012-D1SC03631A-s315 [file SC-012-D1SC03631A-s315.xyz]

E=-660.828483385 Eh
H=-660.453147 Eh
G=-660.516928 Eh
40
0 1
C        -0.052776   -1.051810   -0.115140
C         1.332610   -1.101786   -0.129116
C         2.121008    0.049758   -0.007953
C         1.439748    1.262615    0.111788
C         0.050088    1.327721    0.123572
C        -0.734208    0.169924    0.028221
C        -2.204288    0.311586    0.190150
H         1.810670   -2.071015   -0.247973
H        -0.605752   -1.978271   -0.245490
H        -0.444702    2.289052    0.210363
H         1.992998    2.192352    0.193145
C         3.646874   -0.063120   -0.022276
C        -3.231897   -1.247879   -0.361659
H        -2.344297   -0.515584   -0.804439
H        -2.946462   -1.922742   -1.196565
C        -4.600495   -0.670012   -0.662018
H        -4.984139   -0.132480    0.207571
H        -4.569417    0.015119   -1.511873
H        -5.289284   -1.486662   -0.896099
C        -3.164002   -2.049677    0.927539
H        -3.730102   -2.980449    0.801192
H        -2.139883   -2.302797    1.202144
H        -3.592104   -1.462696    1.740580
O        -2.698209    1.448028   -0.402710
C        -3.617706    2.193105    0.383058
H        -3.764527    1.705125    1.350305
H        -3.209743    3.197472    0.534180
H        -4.573716    2.275793   -0.144018
C         4.324457    1.303385    0.120868
H         4.051117    1.789746    1.062497
H         5.411439    1.177492    0.111262
H         4.057133    1.972077   -0.703347
C         4.105492   -0.953745    1.144856
H         3.680653   -1.959043    1.072617
H         5.196895   -1.048519    1.146234
H         3.794425   -0.525259    2.102296
C         4.104347   -0.691246   -1.349665
H         3.682778   -1.691110   -1.486895
H         3.790221   -0.074135   -2.196761
H         5.195951   -0.780594   -1.372596
