# Supplementary material for: Structure–function relationships in aryl diazirines reveal optimal design features to maximize C–H insertion
Source: Chem Sci. 2021 Aug 10;12(36):12138–48. doi: 10.1039/d1sc03631a (PMC8457397; doi:10.1039/d1sc03631a)
Supplement: SC-012-D1SC03631A-s316 [file SC-012-D1SC03631A-s316.xyz]

E=-541.780526162 Eh
H=-541.514707 Eh
G=-541.570656 Eh
29
0 3
C        -0.758239    1.572886    0.018405
C         0.597577    1.328850    0.100307
C         1.132704    0.034278   -0.036467
C         0.230094   -1.010929   -0.265732
C        -1.136658   -0.790192   -0.353739
C        -1.666307    0.512429   -0.209633
C        -3.057996    0.746672   -0.287387
H         1.265828    2.167506    0.276749
H        -1.144311    2.581397    0.128718
H        -1.815611   -1.614705   -0.547954
H         0.593368   -2.025974   -0.383908
O        -3.999844   -0.169988   -0.479677
C        -4.587377   -0.687057    0.720177
H        -5.091201    0.112387    1.269477
H        -5.309990   -1.442402    0.413048
H        -3.814890   -1.136943    1.351483
C         2.644445   -0.174142    0.064461
C         3.036524   -1.644996   -0.108511
H         4.122878   -1.746422   -0.027839
H         2.583342   -2.275187    0.663156
H         2.736626   -2.028310   -1.088804
C         3.347539    0.645138   -1.031680
H         3.138156    1.713823   -0.932047
H         4.432374    0.507593   -0.969995
H         3.015095    0.327595   -2.024441
C         3.134580    0.296942    1.444664
H         2.648265   -0.272320    2.242489
H         4.217322    0.155805    1.530281
H         2.920186    1.356781    1.607815
