# Supplementary material for: Structure–function relationships in aryl diazirines reveal optimal design features to maximize C–H insertion
Source: Chem Sci. 2021 Aug 10;12(36):12138–48. doi: 10.1039/d1sc03631a (PMC8457397; doi:10.1039/d1sc03631a)
Supplement: SC-012-D1SC03631A-s317 [file SC-012-D1SC03631A-s317.xyz]

E=-660.843162232 Eh
H=-660.472159 Eh
G=-660.541151 Eh
40
0 3
C         0.052898   -0.764045    0.359783
C        -1.310176   -0.975425    0.306723
C        -2.217113    0.065847    0.038807
C        -1.677485    1.340341   -0.174083
C        -0.311766    1.576849   -0.128820
C         0.595267    0.525493    0.139239
C         1.991479    0.746179    0.182579
H        -1.685490   -1.980499    0.481307
H         0.720566   -1.592235    0.579456
H         0.078225    2.574069   -0.300684
H        -2.333640    2.178490   -0.383344
C         3.518975   -1.463365    0.255251
H         2.856188   -0.351328    0.312266
H         2.999638   -2.076207    0.998669
C         4.957233   -1.195810    0.641413
H         5.034412   -0.743029    1.633949
H         5.531966   -2.130338    0.657601
H         5.443484   -0.531048   -0.080039
C         3.304951   -1.946778   -1.162208
H         3.779706   -2.922044   -1.325010
H         2.240653   -2.042872   -1.394959
H         3.741967   -1.242798   -1.878780
O         2.495777    1.978963    0.011099
C         3.900013    2.043001   -0.154643
H         4.152440    3.091748   -0.307948
H         4.412916    1.666032    0.737175
H         4.213163    1.455608   -1.026202
C        -3.717103   -0.228379   -0.006647
C        -4.541498    1.026461   -0.311280
H        -5.604961    0.769940   -0.334879
H        -4.399137    1.795842    0.453996
H        -4.278039    1.453549   -1.283940
C        -4.171984   -0.785573    1.353386
H        -5.245203   -1.004296    1.334523
H        -3.645057   -1.710163    1.605515
H        -3.981001   -0.060986    2.150571
C        -4.001718   -1.270163   -1.102457
H        -3.688562   -0.895560   -2.081576
H        -3.469221   -2.206710   -0.914238
H        -5.073068   -1.494664   -1.144488
